# Supplementary material for: Nanosecond-Lived Excimer Observation in a Crystal of a Rhodium(I) Complex via Time-Resolved X-ray Laue Diffraction
Source: J Phys Chem Lett. 2024 Oct 9;15(41):10301–6. doi: 10.1021/acs.jpclett.4c02476 (PMC11492376; doi:10.1021/acs.jpclett.4c02476)
Supplement: Supplementary file 2 — jz4c02476_si_002.cif [file jz4c02476_si_002.cif]

data_Rh(4-Br-SA)(CO)2
_audit_creation_date               2021-04-20
_audit_creation_method
;
Olex2 1.2
(compiled 2018.05.29 svn.r3508 for OlexSys, GUI svn.r5506)
;
_shelx_SHELXL_version_number       '2018/3'
_audit_contact_author_address      ?
_audit_contact_author_email        ?
_audit_contact_author_name         ''
_audit_contact_author_phone        ?
_publ_contact_author_id_orcid      ?
_publ_section_references
;
Dolomanov, O.V., Bourhis, L.J., Gildea, R.J, Howard, J.A.K. & Puschmann, H.
 (2009), J. Appl. Cryst. 42, 339-341.

Sheldrick, G.M. (2015). Acta Cryst. A71, 3-8.

Sheldrick, G.M. (2015). Acta Cryst. C71, 3-8.
;
_chemical_name_common              ?
_chemical_name_systematic          ?
_chemical_formula_moiety           'C15 H9 Br N O3 Rh'
_chemical_formula_sum              'C15 H9 Br N O3 Rh'
_chemical_formula_weight           434.05
_chemical_melting_point            ?
loop_
  _atom_type_symbol
  _atom_type_description
  _atom_type_scat_dispersion_real
  _atom_type_scat_dispersion_imag
  _atom_type_scat_source
 'C' 'C' 0.0033 0.0016 'International Tables Vol C Tables 4.2.6.8 and 6.1.1.4'
 'H' 'H' 0.0000 0.0000 'International Tables Vol C Tables 4.2.6.8 and 6.1.1.4'
 'Br' 'Br' -0.2901 2.4595
 'International Tables Vol C Tables 4.2.6.8 and 6.1.1.4'
 'N' 'N' 0.0061 0.0033 'International Tables Vol C Tables 4.2.6.8 and 6.1.1.4'
 'O' 'O' 0.0106 0.0060 'International Tables Vol C Tables 4.2.6.8 and 6.1.1.4'
 'Rh' 'Rh' -1.1178 0.9187
 'International Tables Vol C Tables 4.2.6.8 and 6.1.1.4'

_shelx_space_group_comment
;
The symmetry employed for this shelxl refinement is uniquely defined
by the following loop, which should always be used as a source of
symmetry information in preference to the above space-group names.
They are only intended as comments.
;
_space_group_crystal_system        'monoclinic'
_space_group_IT_number             14
_space_group_name_H-M_alt          'P 1 21/n 1'
_space_group_name_Hall             '-P 2yn'
loop_
  _space_group_symop_operation_xyz
 'x, y, z'
 '-x+1/2, y+1/2, -z+1/2'
 '-x, -y, -z'
 'x-1/2, -y-1/2, z-1/2'

_cell_length_a                     8.8807(9)
_cell_length_b                     15.1873(15)
_cell_length_c                     10.9202(11)
_cell_angle_alpha                  90
_cell_angle_beta                   106.098(4)
_cell_angle_gamma                  90
_cell_volume                       1415.1(2)
_cell_formula_units_Z              4
_cell_measurement_reflns_used      9776
_cell_measurement_temperature      100
_cell_measurement_theta_max        28.279
_cell_measurement_theta_min        2.627
_shelx_estimated_absorpt_T_max     0.833
_shelx_estimated_absorpt_T_min     0.342
_exptl_absorpt_coefficient_mu      4.038
_exptl_absorpt_correction_T_max    0.7457
_exptl_absorpt_correction_T_min    0.5559
_exptl_absorpt_correction_type     multi-scan
_exptl_absorpt_process_details    
 'SADABS-2016/2 (Bruker,2016/2) was used for absorption correction. wR2(int) was 0.0947 before and 0.0713 after correction. The Ratio of minimum to maximum transmission is 0.7455. The \l/2 correction factor is Not present.'
_exptl_absorpt_special_details     ?
_exptl_crystal_colour              yellow
_exptl_crystal_colour_primary      yellow
_exptl_crystal_density_diffrn      2.037
_exptl_crystal_density_meas        ?
_exptl_crystal_density_method      ?
_exptl_crystal_description         'plate'
_exptl_crystal_F_000               840
_exptl_crystal_size_max            0.338
_exptl_crystal_size_mid            0.105
_exptl_crystal_size_min            0.047
_exptl_transmission_factor_max     ?
_exptl_transmission_factor_min     ?
_diffrn_reflns_av_R_equivalents    0.0543
_diffrn_reflns_av_unetI/netI       0.0181
_diffrn_reflns_Laue_measured_fraction_full  0.999
_diffrn_reflns_Laue_measured_fraction_max  0.998
_diffrn_reflns_limit_h_max         11
_diffrn_reflns_limit_h_min         -11
_diffrn_reflns_limit_k_max         20
_diffrn_reflns_limit_k_min         -20
_diffrn_reflns_limit_l_max         14
_diffrn_reflns_limit_l_min         -14
_diffrn_reflns_number              65357
_diffrn_reflns_point_group_measured_fraction_full  0.999
_diffrn_reflns_point_group_measured_fraction_max  0.998
_diffrn_reflns_theta_full          25.242
_diffrn_reflns_theta_max           28.344
_diffrn_reflns_theta_min           2.626
_diffrn_ambient_temperature        100.0
_diffrn_detector_area_resol_mean   ?
_diffrn_measured_fraction_theta_full  0.999
_diffrn_measured_fraction_theta_max  0.998
_diffrn_measurement_device_type    'Bruker APEX-II CCD'
_diffrn_measurement_method         '\f and \w scans'
_diffrn_radiation_type             MoK\a
_diffrn_radiation_wavelength       0.71073
_diffrn_source                     ?
_diffrn_standards_number           0
_reflns_Friedel_coverage           0.000
_reflns_Friedel_fraction_full      .
_reflns_Friedel_fraction_max       .
_reflns_number_gt                  3309
_reflns_number_total               3517
_reflns_special_details
;
 Reflections were merged by SHELXL according to the crystal
 class for the calculation of statistics and refinement.
 
 _reflns_Friedel_fraction is defined as the number of unique
 Friedel pairs measured divided by the number that would be
 possible theoretically, ignoring centric projections and
 systematic absences.
;
_reflns_threshold_expression       'I > 2\s(I)'
_computing_cell_refinement         'SAINT V8.40B (?, 2016)'
_computing_data_collection         ?
_computing_data_reduction          'SAINT V8.40B (?, 2016)'
_computing_molecular_graphics      'Olex2 (Dolomanov et al., 2009)'
_computing_publication_material    'Olex2 (Dolomanov et al., 2009)'
_computing_structure_refinement    'ShelXL (Sheldrick, 2015)'
_computing_structure_solution      'ShelXT (Sheldrick, 2015)'
_refine_diff_density_max           0.569
_refine_diff_density_min           -0.641
_refine_diff_density_rms           0.083
_refine_ls_extinction_coef         .
_refine_ls_extinction_method       none
_refine_ls_goodness_of_fit_ref     1.076
_refine_ls_hydrogen_treatment      constr
_refine_ls_matrix_type             full
_refine_ls_number_parameters       190
_refine_ls_number_reflns           3517
_refine_ls_number_restraints       0
_refine_ls_R_factor_all            0.0232
_refine_ls_R_factor_gt             0.0209
_refine_ls_restrained_S_all        1.076
_refine_ls_shift/su_max            0.001
_refine_ls_shift/su_mean           0.000
_refine_ls_structure_factor_coef   Fsqd
_refine_ls_weighting_details      
 'w=1/[\s^2^(Fo^2^)+(0.0167P)^2^+2.3614P] where P=(Fo^2^+2Fc^2^)/3'
_refine_ls_weighting_scheme        calc
_refine_ls_wR_factor_gt            0.0496
_refine_ls_wR_factor_ref           0.0506
_refine_special_details            ?
_olex2_refinement_description
;
1. Fixed Uiso
 At 1.2 times of:
  All C(H) groups
2.a Aromatic/amide H refined with riding coordinates:
 C9(H9), C4(H4), C15(H15), C14(H14), C11(H11), C7(H7), C12(H12), C5(H5), C6(H6)
;
_atom_sites_solution_hydrogens     geom
_atom_sites_solution_primary       dual
_atom_sites_solution_secondary     ?
loop_
  _atom_site_label
  _atom_site_type_symbol
  _atom_site_fract_x
  _atom_site_fract_y
  _atom_site_fract_z
  _atom_site_U_iso_or_equiv
  _atom_site_adp_type
  _atom_site_occupancy
  _atom_site_site_symmetry_order
  _atom_site_calc_flag
  _atom_site_refinement_flags_posn
  _atom_site_refinement_flags_adp
  _atom_site_refinement_flags_occupancy
  _atom_site_disorder_assembly
  _atom_site_disorder_group
 Rh1 Rh 0.48149(2) 0.46578(2) 0.64231(2) 0.01471(5) Uani 1 1 d . . . . .
 Br1 Br 1.32178(2) 0.55774(2) 0.94745(2) 0.02163(6) Uani 1 1 d . . . . .
 O3 O 0.28863(18) 0.54130(10) 0.58055(15) 0.0183(3) Uani 1 1 d . . . . .
 O1 O 0.2941(2) 0.30848(12) 0.52422(19) 0.0307(4) Uani 1 1 d . . . . .
 N1 N 0.6126(2) 0.57589(12) 0.72055(17) 0.0149(3) Uani 1 1 d . . . . .
 O2 O 0.7327(2) 0.33491(12) 0.7469(2) 0.0370(5) Uani 1 1 d . . . . .
 C8 C 0.3911(2) 0.68016(14) 0.6736(2) 0.0160(4) Uani 1 1 d . . . . .
 C9 C 0.5509(3) 0.65313(14) 0.7253(2) 0.0168(4) Uani 1 1 d . . . . .
 H9 H 0.620950 0.697456 0.768875 0.020 Uiso 1 1 calc R . . . .
 C3 C 0.2705(2) 0.62459(14) 0.6020(2) 0.0160(4) Uani 1 1 d . . . . .
 C4 C 0.1201(3) 0.66183(16) 0.5517(2) 0.0214(4) Uani 1 1 d . . . . .
 H4 H 0.038022 0.626393 0.501238 0.026 Uiso 1 1 calc R . . . .
 C15 C 0.8716(2) 0.52893(14) 0.7093(2) 0.0171(4) Uani 1 1 d . . . . .
 H15 H 0.824013 0.502824 0.628824 0.020 Uiso 1 1 calc R . . . .
 C13 C 1.1013(2) 0.56381(14) 0.8776(2) 0.0171(4) Uani 1 1 d . . . . .
 C14 C 1.0333(2) 0.52515(14) 0.7605(2) 0.0175(4) Uani 1 1 d . . . . .
 H14 H 1.096643 0.496301 0.715458 0.021 Uiso 1 1 calc R . . . .
 C11 C 0.8495(3) 0.60915(14) 0.8939(2) 0.0182(4) Uani 1 1 d . . . . .
 H11 H 0.786609 0.637810 0.939375 0.022 Uiso 1 1 calc R . . . .
 C10 C 0.7794(2) 0.57095(14) 0.7760(2) 0.0151(4) Uani 1 1 d . . . . .
 C1 C 0.3615(3) 0.36789(15) 0.5687(2) 0.0205(4) Uani 1 1 d . . . . .
 C7 C 0.3566(3) 0.76909(15) 0.6945(2) 0.0200(4) Uani 1 1 d . . . . .
 H7 H 0.437775 0.806227 0.742401 0.024 Uiso 1 1 calc R . . . .
 C12 C 1.0113(3) 0.60560(15) 0.9455(2) 0.0198(4) Uani 1 1 d . . . . .
 H12 H 1.059362 0.631435 1.026076 0.024 Uiso 1 1 calc R . . . .
 C5 C 0.0902(3) 0.74801(16) 0.5743(2) 0.0236(5) Uani 1 1 d . . . . .
 H5 H -0.012372 0.770988 0.540077 0.028 Uiso 1 1 calc R . . . .
 C2 C 0.6413(3) 0.38730(15) 0.7064(2) 0.0231(5) Uani 1 1 d . . . . .
 C6 C 0.2085(3) 0.80263(15) 0.6470(2) 0.0232(5) Uani 1 1 d . . . . .
 H6 H 0.186543 0.862038 0.663188 0.028 Uiso 1 1 calc R . . . .

loop_
  _atom_site_aniso_label
  _atom_site_aniso_U_11
  _atom_site_aniso_U_22
  _atom_site_aniso_U_33
  _atom_site_aniso_U_23
  _atom_site_aniso_U_13
  _atom_site_aniso_U_12
 Rh1 0.01163(8) 0.01427(8) 0.01716(9) -0.00152(6) 0.00220(6) 0.00002(6)
 Br1 0.01128(10) 0.02250(11) 0.02747(12) 0.00111(9) -0.00072(8) -0.00238(8)
 O3 0.0141(7) 0.0176(7) 0.0215(8) -0.0030(6) 0.0024(6) 0.0026(6)
 O1 0.0303(9) 0.0217(9) 0.0372(10) -0.0032(7) 0.0046(8) -0.0078(7)
 N1 0.0119(8) 0.0181(8) 0.0147(8) -0.0010(7) 0.0037(7) -0.0006(6)
 O2 0.0290(10) 0.0235(9) 0.0489(12) -0.0028(8) -0.0053(9) 0.0100(8)
 C8 0.0155(9) 0.0182(10) 0.0149(9) 0.0025(8) 0.0050(8) 0.0021(8)
 C9 0.0158(10) 0.0180(10) 0.0160(10) 0.0014(8) 0.0031(8) -0.0014(8)
 C3 0.0163(10) 0.0185(10) 0.0143(9) 0.0017(8) 0.0063(8) 0.0018(8)
 C4 0.0152(10) 0.0234(11) 0.0237(11) 0.0028(9) 0.0021(9) 0.0019(8)
 C15 0.0147(10) 0.0188(10) 0.0169(10) -0.0008(8) 0.0030(8) -0.0016(8)
 C13 0.0118(9) 0.0166(10) 0.0204(10) 0.0034(8) 0.0003(8) -0.0020(7)
 C14 0.0141(10) 0.0190(10) 0.0193(10) 0.0004(8) 0.0046(8) -0.0002(8)
 C11 0.0172(10) 0.0197(10) 0.0170(10) -0.0012(8) 0.0035(8) 0.0012(8)
 C10 0.0107(9) 0.0168(9) 0.0164(10) 0.0017(8) 0.0011(8) -0.0013(7)
 C1 0.0162(10) 0.0222(11) 0.0216(11) 0.0011(9) 0.0028(8) 0.0017(8)
 C7 0.0226(11) 0.0167(10) 0.0210(11) 0.0001(8) 0.0064(9) 0.0007(8)
 C12 0.0167(10) 0.0226(11) 0.0170(10) -0.0017(8) -0.0006(8) -0.0019(8)
 C5 0.0175(10) 0.0234(11) 0.0300(12) 0.0082(9) 0.0067(9) 0.0078(9)
 C2 0.0193(11) 0.0184(10) 0.0280(12) -0.0056(9) 0.0007(9) -0.0013(8)
 C6 0.0271(12) 0.0173(10) 0.0274(12) 0.0050(9) 0.0114(10) 0.0057(9)

_geom_special_details
;
 All esds (except the esd in the dihedral angle between two l.s. planes)
 are estimated using the full covariance matrix.  The cell esds are taken
 into account individually in the estimation of esds in distances, angles
 and torsion angles; correlations between esds in cell parameters are only
 used when they are defined by crystal symmetry.  An approximate (isotropic)
 treatment of cell esds is used for estimating esds involving l.s. planes.
;
loop_
  _geom_bond_atom_site_label_1
  _geom_bond_atom_site_label_2
  _geom_bond_distance
  _geom_bond_site_symmetry_2
  _geom_bond_publ_flag
 Rh1 O3 2.0157(15) . ?
 Rh1 N1 2.0812(18) . ?
 Rh1 C1 1.875(2) . ?
 Rh1 C2 1.837(2) . ?
 Br1 C13 1.897(2) . ?
 O3 C3 1.305(3) . ?
 O1 C1 1.117(3) . ?
 N1 C9 1.302(3) . ?
 N1 C10 1.438(3) . ?
 O2 C2 1.135(3) . ?
 C8 C9 1.434(3) . ?
 C8 C3 1.416(3) . ?
 C8 C7 1.417(3) . ?
 C3 C4 1.414(3) . ?
 C4 C5 1.371(3) . ?
 C15 C14 1.390(3) . ?
 C15 C10 1.393(3) . ?
 C13 C14 1.384(3) . ?
 C13 C12 1.385(3) . ?
 C11 C10 1.392(3) . ?
 C11 C12 1.391(3) . ?
 C7 C6 1.371(3) . ?
 C5 C6 1.400(4) . ?

loop_
  _geom_angle_atom_site_label_1
  _geom_angle_atom_site_label_2
  _geom_angle_atom_site_label_3
  _geom_angle
  _geom_angle_site_symmetry_1
  _geom_angle_site_symmetry_3
  _geom_angle_publ_flag
 O3 Rh1 N1 90.40(7) . . ?
 C1 Rh1 O3 88.77(8) . . ?
 C1 Rh1 N1 178.82(9) . . ?
 C2 Rh1 O3 172.65(9) . . ?
 C2 Rh1 N1 94.57(9) . . ?
 C2 Rh1 C1 86.34(10) . . ?
 C3 O3 Rh1 128.85(14) . . ?
 C9 N1 Rh1 123.11(15) . . ?
 C9 N1 C10 115.23(18) . . ?
 C10 N1 Rh1 121.65(14) . . ?
 C3 C8 C9 124.1(2) . . ?
 C3 C8 C7 119.5(2) . . ?
 C7 C8 C9 116.4(2) . . ?
 N1 C9 C8 128.6(2) . . ?
 O3 C3 C8 124.40(19) . . ?
 O3 C3 C4 117.9(2) . . ?
 C4 C3 C8 117.7(2) . . ?
 C5 C4 C3 121.4(2) . . ?
 C14 C15 C10 120.0(2) . . ?
 C14 C13 Br1 119.20(17) . . ?
 C14 C13 C12 121.4(2) . . ?
 C12 C13 Br1 119.42(17) . . ?
 C13 C14 C15 119.4(2) . . ?
 C12 C11 C10 120.4(2) . . ?
 C15 C10 N1 119.34(19) . . ?
 C11 C10 N1 120.81(19) . . ?
 C11 C10 C15 119.8(2) . . ?
 O1 C1 Rh1 177.8(2) . . ?
 C6 C7 C8 121.4(2) . . ?
 C13 C12 C11 119.0(2) . . ?
 C4 C5 C6 121.0(2) . . ?
 O2 C2 Rh1 175.4(2) . . ?
 C7 C6 C5 119.0(2) . . ?

_shelx_res_file
;
TITL q1_21dlk1_0m_a.res in P2(1)/n
    q1_21dlk1_0m.res
    created by SHELXL-2018/3 at 12:53:02 on 20-Apr-2021
REM Old TITL shelxt_a.res in P2(1)/n
REM SHELXT solution in P2(1)/n: R1 0.073, Rweak 0.004, Alpha 0.039
REM <I/s> 0.895 for 121 systematic absences, Orientation as input
REM Formula found by SHELXT: C14 Br N2 O3 Rh
CELL 0.71073 8.8807 15.1873 10.9202 90 106.098 90
ZERR 4 0.0009 0.0015 0.0011 0 0.004 0
LATT 1
SYMM 0.5-X,0.5+Y,0.5-Z
SFAC C H Br N O Rh
UNIT 60 36 4 4 12 4

L.S. 10
PLAN  20
SIZE 0.047 0.105 0.338
TEMP -173.15
BOND
list 4
fmap 2
acta
OMIT -1 2 2
REM <olex2.extras>
REM <HklSrc "%.\\Q1_21Dlk1_0m.hkl">
REM </olex2.extras>

WGHT    0.016700    2.361400
FVAR       0.38446
RH1   6    0.481490    0.465778    0.642312    11.00000    0.01163    0.01427 =
         0.01716   -0.00152    0.00220    0.00002
BR1   3    1.321785    0.557739    0.947452    11.00000    0.01128    0.02250 =
         0.02747    0.00111   -0.00072   -0.00238
O3    5    0.288632    0.541299    0.580554    11.00000    0.01409    0.01764 =
         0.02154   -0.00301    0.00239    0.00257
O1    5    0.294114    0.308480    0.524218    11.00000    0.03025    0.02172 =
         0.03717   -0.00317    0.00456   -0.00784
N1    4    0.612647    0.575891    0.720547    11.00000    0.01188    0.01811 =
         0.01468   -0.00099    0.00369   -0.00062
O2    5    0.732725    0.334906    0.746915    11.00000    0.02897    0.02353 =
         0.04889   -0.00277   -0.00530    0.01000
C8    1    0.391115    0.680155    0.673591    11.00000    0.01549    0.01815 =
         0.01486    0.00250    0.00505    0.00205
C9    1    0.550873    0.653130    0.725330    11.00000    0.01581    0.01795 =
         0.01599    0.00135    0.00308   -0.00138
AFIX  43
H9    2    0.620950    0.697456    0.768875    11.00000   -1.20000
AFIX   0
C3    1    0.270523    0.624592    0.602033    11.00000    0.01631    0.01851 =
         0.01433    0.00169    0.00633    0.00176
C4    1    0.120125    0.661832    0.551745    11.00000    0.01516    0.02345 =
         0.02372    0.00281    0.00213    0.00194
AFIX  43
H4    2    0.038022    0.626393    0.501238    11.00000   -1.20000
AFIX   0
C15   1    0.871634    0.528927    0.709317    11.00000    0.01472    0.01875 =
         0.01691   -0.00081    0.00302   -0.00159
AFIX  43
H15   2    0.824013    0.502824    0.628824    11.00000   -1.20000
AFIX   0
C13   1    1.101261    0.563814    0.877569    11.00000    0.01180    0.01663 =
         0.02045    0.00336    0.00031   -0.00204
C14   1    1.033347    0.525146    0.760455    11.00000    0.01409    0.01900 =
         0.01927    0.00045    0.00462   -0.00017
AFIX  43
H14   2    1.096643    0.496301    0.715458    11.00000   -1.20000
AFIX   0
C11   1    0.849549    0.609151    0.893893    11.00000    0.01718    0.01965 =
         0.01696   -0.00118    0.00348    0.00121
AFIX  43
H11   2    0.786609    0.637810    0.939375    11.00000   -1.20000
AFIX   0
C10   1    0.779415    0.570949    0.776006    11.00000    0.01067    0.01680 =
         0.01636    0.00173    0.00113   -0.00132
C1    1    0.361484    0.367887    0.568740    11.00000    0.01620    0.02218 =
         0.02157    0.00108    0.00284    0.00173
C7    1    0.356596    0.769086    0.694486    11.00000    0.02261    0.01668 =
         0.02098    0.00014    0.00637    0.00068
AFIX  43
H7    2    0.437775    0.806227    0.742401    11.00000   -1.20000
AFIX   0
C12   1    1.011296    0.605597    0.945479    11.00000    0.01671    0.02258 =
         0.01698   -0.00167   -0.00060   -0.00191
AFIX  43
H12   2    1.059362    0.631435    1.026076    11.00000   -1.20000
AFIX   0
C5    1    0.090202    0.748006    0.574301    11.00000    0.01746    0.02341 =
         0.02996    0.00824    0.00671    0.00781
AFIX  43
H5    2   -0.012372    0.770988    0.540077    11.00000   -1.20000
AFIX   0
C2    1    0.641313    0.387296    0.706401    11.00000    0.01931    0.01840 =
         0.02797   -0.00560    0.00068   -0.00127
C6    1    0.208526    0.802631    0.647004    11.00000    0.02705    0.01728 =
         0.02742    0.00498    0.01136    0.00567
AFIX  43
H6    2    0.186543    0.862038    0.663188    11.00000   -1.20000
AFIX   0
HKLF 4


REM  q1_21dlk1_0m_a.res in P2(1)/n
REM wR2 = 0.0506, GooF = S = 1.076, Restrained GooF = 1.076 for all data
REM R1 = 0.0209 for 3309 Fo > 4sig(Fo) and 0.0232 for all 3517 data
REM 190 parameters refined using 0 restraints

END

WGHT      0.0167      2.3614

REM Highest difference peak  0.569,  deepest hole -0.641,  1-sigma level  0.083
Q1    1   0.6414  0.3109  0.7257  11.00000  0.05    0.57
Q2    1   0.3606  0.7222  0.6850  11.00000  0.05    0.46
Q3    1   0.2839  0.7831  0.6647  11.00000  0.05    0.41
Q4    1   1.3090  0.5455  0.9909  11.00000  0.05    0.40
Q5    1   0.9385  0.6103  0.9122  11.00000  0.05    0.39
Q6    1   0.1163  0.7066  0.5466  11.00000  0.05    0.38
Q7    1   0.9583  0.5128  0.7594  11.00000  0.05    0.37
Q8    1   0.3648  0.3031  0.5615  11.00000  0.05    0.37
Q9    1   0.1983  0.6502  0.5657  11.00000  0.05    0.36
Q10   1   1.0544  0.5559  0.8097  11.00000  0.05    0.36
Q11   1   1.0563  0.5805  0.9108  11.00000  0.05    0.34
Q12   1   0.4618  0.3757  0.6147  11.00000  0.05    0.34
Q13   1   0.1608  0.7731  0.6165  11.00000  0.05    0.33
Q14   1   0.4627  0.6696  0.6874  11.00000  0.05    0.33
Q15   1   0.3301  0.6566  0.6367  11.00000  0.05    0.32
Q16   1   0.8231  0.5854  0.8350  11.00000  0.05    0.32
Q17   1   0.5861  0.6096  0.7416  11.00000  0.05    0.31
Q18   1   1.3193  0.5903  0.9563  11.00000  0.05    0.31
Q19   1   0.5730  0.5568  0.6864  11.00000  0.05    0.31
Q20   1   0.6184  0.4161  0.6473  11.00000  0.05    0.30
;
_shelx_res_checksum                39022
_shelx_hkl_file
;
   2   0   0    8.30    2.90
   2   0   0    5.80    1.90
   2   0   0    7.00    2.50
   2   0   0    7.50    2.30
   2   0   0    3.20    2.30
   2   0   0    4.00    1.90
  -2   0   0    8.10    2.40
  -2   0   0    5.50    2.30
  -2   0   0    6.30    2.40
   2   0   0    7.10    2.40
  -2   0   0    6.10    2.90
  -2   0   0    7.40    2.10
  -2   0   0    9.80    2.40
  -2   0   0    7.40    1.90
  -3   0   0   -0.20    2.30
   3   0   0    1.70    2.50
  -3   0   0    0.40    3.00
  -3   0   0    4.80    2.90
   3   0   0    6.60    3.00
  -3   0   0    1.70    2.10
   3   0   0    2.20    3.00
   3   0   0    2.30    2.10
   3   0   0    4.70    2.80
   3   0   0    4.70    2.50
   3   0   0    1.40    2.30
  -3   0   0    3.60    2.30
  -3   0   0    4.80    3.20
  -3   0   0    0.40    3.10
  -4   0   0  481.45   30.50
  -4   0   0  559.14   30.00
  -4   0   0  540.25   30.60
   4   0   0  433.56   29.80
   4   0   0  500.55   29.70
   4   0   0  570.64   30.80
  -4   0   0  522.75   29.60
  -4   0   0  532.55   29.70
  -4   0   0  524.35   29.40
   4   0   0  570.74   29.80
   4   0   0  474.95   30.00
  -4   0   0  511.15   30.00
   4   0   0  542.95   29.90
   4   0   0  559.94   30.80
   5   0   0    1.50    3.00
   5   0   0    1.40    3.30
   5   0   0    2.90    4.50
  -5   0   0   -4.70    2.80
  -5   0   0    1.80    2.70
   5   0   0    2.40    3.50
  -5   0   0    1.70    3.00
   5   0   0    2.20    6.10
  -5   0   0   -3.80    3.40
  -5   0   0    1.10    4.20
  -5   0   0   -0.10    3.50
   5   0   0    5.90    3.90
  -5   0   0    2.00    3.40
   5   0   0    1.30    3.20
   6   0   0 2691.23  141.99
   6   0   0 2588.74  142.39
  -6   0   0 2666.93  141.79
   6   0   0 2476.35  140.49
   6   0   0 2424.96  140.29
   6   0   0 2599.04  142.29
  -6   0   0 2450.15  142.49
  -6   0   0 2411.76  139.79
  -6   0   0 2410.06  139.59
  -6   0   0 2554.14  141.59
  -6   0   0 2626.44  140.19
  -6   0   0 2691.13  140.49
   6   0   0 2667.13  140.59
   6   0   0 2926.91  140.39
  -7   0   0    0.20    4.80
   7   0   0    0.30    4.10
  -7   0   0    3.10    4.50
  -7   0   0    2.20    4.20
   7   0   0    2.70    4.90
  -7   0   0  -12.20    5.40
   7   0   0   -3.20    3.80
   7   0   0   -1.80    5.60
   7   0   0    1.10    6.40
   7   0   0    0.90    4.40
   7   0   0    1.60    4.30
  -7   0   0    2.70    4.80
  -7   0   0   -0.70    3.80
  -7   0   0   -5.50    3.80
  -8   0   0   59.89    9.00
  -8   0   0   72.99    9.50
  -8   0   0   73.29   10.90
   8   0   0   50.79    8.20
   8   0   0   49.30    7.70
  -8   0   0   68.39   10.90
   8   0   0   53.89    8.00
  -8   0   0   60.29    7.20
   8   0   0   62.59    7.80
   8   0   0   57.09    8.30
   8   0   0   66.79    8.60
  -8   0   0   60.59    7.40
   8   0   0   52.69   10.10
   8   0   0   59.99   10.50
   9   0   0    6.20    5.60
  -9   0   0   -4.10    4.10
  -9   0   0    2.30    5.90
   9   0   0    0.40    5.50
  -9   0   0   -4.00    4.90
   9   0   0    1.60    5.40
  -9   0   0   -1.60    7.20
   9   0   0   -5.50    6.10
   9   0   0    0.40    5.70
   9   0   0    0.40    6.70
   9   0   0    1.90    7.80
  10   0   0  250.97   22.50
  10   0   0  232.48   18.30
  10   0   0  241.78   18.90
  10   0   0  226.38   22.30
  10   0   0  195.58   18.40
 -10   0   0  264.57   19.30
  11   0   0    8.10   10.70
  11   0   0    3.40    6.80
  11   0   0   -3.70    9.10
  11   0   0    4.50    7.00
 -11   0   0    2.40   12.00
  11   0   0   -4.50    7.10
 -11   0   0    5.70    6.60
   1  -1   0 4635.74  259.47
   1  -1   0 4956.70  259.57
   1  -1   0 4790.02  259.37
   1  -1   0 4972.40  259.47
   1  -1   0 5162.38  259.37
   1  -1   0 4361.36  259.27
  -1  -1   0 4903.51  259.67
  -1  -1   0 4675.33  259.47
  -1  -1   0 4717.43  259.37
  -1   1   0 4649.23  259.57
  -1   1   0 4875.21  259.47
   1   1   0 5043.60  259.27
   1   1   0 4887.81  259.27
   1   1   0 5045.70  259.27
  -1   1   0 4745.83  260.27
   1   1   0 5146.29  259.07
  -1   1   0 4878.21  260.37
   1   1   0 5024.70  259.47
   2  -1   0   -0.90    2.50
   2  -1   0    1.80    2.00
  -2  -1   0    4.90    2.20
   2  -1   0    0.20    2.00
  -2  -1   0    3.70    2.50
   2  -1   0    1.40    2.00
  -2  -1   0    3.90    1.90
  -2  -1   0    5.20    2.30
   2  -1   0    2.50    2.00
  -2  -1   0    1.90    2.20
   2  -1   0    2.80    1.80
   2  -1   0    4.00    2.40
  -2  -1   0    4.10    2.30
  -2   1   0    4.50    2.00
   2   1   0    2.60    2.20
   2   1   0    4.00    1.50
   2   1   0    1.30    2.10
  -2   1   0    1.90    2.70
  -2   1   0    2.50    2.20
   2   1   0    4.00    2.20
   2   1   0    6.90    2.70
   2   1   0    2.60    1.80
  -2   1   0    2.00    2.20
   2   1   0    1.40    2.20
  -2   1   0    1.00    2.10
  -2   1   0    2.60    2.00
  -2   1   0    1.70    1.80
   3  -1   0   47.90    5.70
  -3  -1   0   56.89    4.70
   3  -1   0   46.80    5.00
   3  -1   0   43.90    4.90
  -3  -1   0   47.30    5.40
  -3  -1   0   48.70    5.90
  -3  -1   0   38.90    5.40
  -3  -1   0   59.19    5.30
  -3  -1   0   47.70    4.70
  -3  -1   0   53.49    4.30
   3  -1   0   42.00    4.70
   3  -1   0   44.90    5.00
   3  -1   0   53.39    5.10
   3  -1   0   45.40    6.00
  -3   1   0   49.60    5.30
  -3   1   0   45.00    5.20
   3   1   0   57.49    7.10
   3   1   0   50.69    5.90
  -3   1   0   50.09    4.60
  -3   1   0   43.50    5.10
  -3   1   0   49.60    5.60
   3   1   0   47.00    4.10
   3   1   0   43.80    5.00
   3   1   0   46.40    5.40
  -3   1   0   40.00    5.30
  -3   1   0   43.80    4.90
   3   1   0   41.80    5.20
  -4  -1   0  796.32   45.80
   4  -1   0  822.02   47.30
   4  -1   0  842.92   47.20
   4  -1   0  961.00   46.70
   4  -1   0  820.12   48.70
   4  -1   0  879.11   46.30
  -4  -1   0  776.72   45.80
   4  -1   0  825.52   46.10
   4  -1   0  877.01   47.20
  -4  -1   0  873.81   47.00
  -4  -1   0  761.02   46.20
  -4  -1   0  811.22   46.80
  -4  -1   0  866.11   45.70
  -4  -1   0  814.22   46.30
   4   1   0  756.02   46.20
  -4   1   0  887.81   46.40
  -4   1   0  837.02   46.60
   4   1   0  847.32   45.70
   4   1   0  733.93   46.20
  -4   1   0  807.62   47.00
   4   1   0  833.92   46.90
   4   1   0  770.92   46.20
  -4   1   0  874.81   47.20
  -4   1   0  928.91   46.80
  -4   1   0  880.11   46.60
  -4   1   0  807.32   45.80
   4   1   0  868.01   47.00
   4   1   0  744.33   46.20
   5  -1   0 3979.50  207.88
  -5  -1   0 3705.13  208.78
   5  -1   0 4166.98  207.78
  -5  -1   0 3804.52  207.58
   5  -1   0 3907.61  207.58
  -5  -1   0 3725.43  208.28
  -5  -1   0 3881.21  206.98
   5  -1   0 3888.61  207.48
  -5  -1   0 3887.51  207.68
  -5  -1   0 4183.88  207.18
   5  -1   0 4422.46  208.08
   5   1   0 3732.03  207.48
  -5   1   0 3802.62  207.38
   5   1   0 3890.11  207.68
   5   1   0 3664.13  208.28
  -5   1   0 3859.11  207.58
   5   1   0 3857.21  206.88
  -5   1   0 4075.79  208.68
   5   1   0 3344.57  207.28
  -5   1   0 3720.13  208.38
   5   1   0 3642.34  208.38
  -5   1   0 3779.22  207.08
   5   1   0 3709.43  207.58
  -5   1   0 3703.73  207.68
  -5   1   0 4024.60  207.98
   6  -1   0   15.70    4.60
  -6  -1   0   16.10    5.80
  -6  -1   0   16.80    5.10
  -6  -1   0   21.30    4.10
   6  -1   0   13.80    4.50
   6  -1   0   15.10    5.00
   6  -1   0   19.40    4.80
   6  -1   0   20.00    6.30
  -6  -1   0   13.50    5.70
   6  -1   0   14.50    5.00
  -6  -1   0   16.90    4.50
  -6  -1   0   13.80    4.60
  -6   1   0   13.30    6.00
   6   1   0   17.00    5.10
  -6   1   0   15.80    5.70
  -6   1   0   14.30    5.20
   6   1   0   17.00    4.90
   6   1   0    9.50    4.50
   6   1   0   16.40    4.00
   6   1   0   15.10    5.90
  -6   1   0   18.00    4.30
   6   1   0   12.40    5.40
  -6   1   0   15.80    4.60
  -6   1   0   15.30    4.60
  -6   1   0   16.90    4.50
   6   1   0    9.70    4.80
   7  -1   0  254.47   17.00
  -7  -1   0  222.78   15.30
   7  -1   0  217.68   16.50
   7  -1   0  229.78   22.10
  -7  -1   0  243.48   16.60
  -7  -1   0  229.08   16.60
  -7  -1   0  257.17   18.20
   7  -1   0  231.98   16.40
   7  -1   0  241.28   17.00
  -7  -1   0  212.78   17.90
   7  -1   0  236.48   16.60
  -7  -1   0  218.88   15.50
   7  -1   0  208.58   18.40
   7   1   0  198.28   16.50
  -7   1   0  244.38   18.70
  -7   1   0  253.97   15.70
  -7   1   0  276.87   16.90
   7   1   0  227.08   16.50
  -7   1   0  226.68   15.80
  -7   1   0  236.98   16.90
  -7   1   0  241.58   18.30
   7   1   0  218.28   15.40
   7   1   0  253.17   16.60
  -7   1   0  229.78   17.10
   7   1   0  223.18   16.50
   7   1   0  224.48   18.50
   7   1   0  227.88   18.40
  -8  -1   0    2.00    3.80
   8  -1   0   -3.70    4.50
  -8  -1   0    5.60    5.50
   8  -1   0    8.70    4.80
   8  -1   0   -6.20    4.50
  -8  -1   0   -4.40    4.40
   8  -1   0    3.20    6.20
   8  -1   0    0.00    5.10
  -8  -1   0    1.50    5.00
  -8  -1   0    1.80    6.80
   8  -1   0    9.90    7.40
  -8  -1   0    5.60    9.00
   8  -1   0   -5.40    4.70
   8   1   0    2.00    6.20
   8   1   0   -0.10    3.40
  -8   1   0   -0.70    4.50
   8   1   0    2.40    5.00
   8   1   0    8.90    5.10
  -8   1   0    7.40    4.20
  -8   1   0   -1.50    4.70
  -8   1   0    2.40    4.90
  -8   1   0    5.10    6.90
   8   1   0   -2.10    5.00
   8   1   0    1.10    4.80
   8   1   0   -0.80    6.60
  -8   1   0   -7.60    5.00
   9  -1   0   12.80    6.00
   9  -1   0    7.30    5.40
  -9  -1   0    7.20    4.50
   9  -1   0    7.50    5.70
  -9  -1   0   14.00    5.40
   9  -1   0    4.60    5.70
  -9  -1   0    7.50    6.50
   9  -1   0   -8.20    7.30
  -9  -1   0    2.00    7.40
  -9  -1   0   13.20    6.40
   9  -1   0   12.30    6.20
   9  -1   0   -2.50   10.70
  -9   1   0    3.80    5.80
   9   1   0   13.80    5.90
  -9   1   0    6.00    6.20
  -9   1   0   13.70    4.70
   9   1   0   -8.80    6.20
   9   1   0    7.20    5.60
   9   1   0    7.80    5.90
   9   1   0    0.10    5.50
   9   1   0   -1.50    3.80
   9   1   0    4.90    4.80
  -9   1   0    3.60    5.40
   9   1   0    5.00    7.80
 -10  -1   0   82.19   11.30
 -10  -1   0   58.09    9.20
  10  -1   0   79.09   13.60
  10  -1   0   87.49   13.40
  10  -1   0   77.59   10.70
  10  -1   0   75.49   10.60
  10  -1   0   89.29   10.90
  10  -1   0   99.89   11.10
  10   1   0   58.39   12.80
  10   1   0   74.59    8.90
  10   1   0   85.79   13.60
 -10   1   0   92.79   11.50
  10   1   0   78.39   10.20
 -10   1   0   84.49    9.20
 -10   1   0   63.59    8.80
  10   1   0   69.89   10.50
  10   1   0   94.89   11.40
  11  -1   0  319.17   21.20
  11  -1   0  308.57   27.00
 -11  -1   0  247.48   28.40
  11  -1   0  293.67   25.80
  11  -1   0  368.76   36.20
  11  -1   0  312.37   22.80
  11  -1   0  271.77   22.60
  11   1   0  328.37   26.70
 -11   1   0  308.17   27.30
  11   1   0  308.87   26.40
  11   1   0  278.27   21.90
  11   1   0  281.87   26.30
   0  -2   0 8164.98  429.16
   0   2   0 7831.72  428.36
   0   2   0 8117.69  428.86
   1  -2   0  635.14   36.20
   1  -2   0  608.34   36.10
   1  -2   0  692.93   36.60
  -1  -2   0  737.03   36.00
   1  -2   0  641.14   36.10
  -1  -2   0  689.83   36.30
  -1  -2   0  682.03   36.00
   1  -2   0  641.34   36.10
   1  -2   0  632.44   36.10
  -1  -2   0  685.13   36.10
   1  -2   0  605.54   36.10
  -1   2   0  625.14   36.10
   1   2   0  666.43   36.10
  -1   2   0  626.24   36.50
   1   2   0  729.13   36.10
   1   2   0  760.92   35.90
   1   2   0  651.53   36.00
   1   2   0  653.93   36.00
  -1   2   0  646.54   36.20
   1   2   0  682.93   36.00
  -1   2   0  645.84   36.10
  -1   2   0  622.94   36.20
  -2  -2   0 1283.87   71.69
  -2  -2   0 1268.37   71.69
   2  -2   0 1298.37   71.79
   2  -2   0 1288.97   71.69
  -2  -2   0 1328.17   71.79
   2  -2   0 1225.98   71.99
   2  -2   0 1299.77   71.79
  -2  -2   0 1334.77   71.49
  -2  -2   0 1297.37   71.79
   2  -2   0 1312.67   71.89
   2  -2   0 1457.95   72.39
   2  -2   0 1358.06   72.19
  -2  -2   0 1301.07   71.59
  -2   2   0 1276.37   72.09
   2   2   0 1309.07   71.69
   2   2   0 1385.16   71.69
   2   2   0 1369.36   71.59
   2   2   0 1298.17   71.79
   2   2   0 1378.66   71.89
  -2   2   0 1275.37   71.79
  -2   2   0 1332.07   72.09
  -2   2   0 1523.25   72.49
  -2   2   0 1316.87   71.79
   2   2   0 1323.67   71.69
  -3  -2   0  268.67   15.60
   3  -2   0  297.47   16.40
  -3  -2   0  262.97   16.00
  -3  -2   0  252.97   16.00
   3  -2   0  238.88   15.60
   3  -2   0  244.28   16.30
  -3  -2   0  231.68   15.40
   3  -2   0  272.67   15.70
   3  -2   0  277.97   15.60
  -3  -2   0  259.87   16.60
  -3  -2   0  251.47   15.20
   3  -2   0  256.17   16.40
   3  -2   0  267.67   15.70
   3   2   0  242.58   15.60
  -3   2   0  260.57   16.30
   3   2   0  262.67   14.90
   3   2   0  265.97   17.10
   3   2   0  254.67   15.50
  -3   2   0  259.47   15.40
  -3   2   0  273.77   15.80
  -3   2   0  256.67   16.20
  -3   2   0  248.88   15.50
   3   2   0  267.97   16.00
  -3   2   0  254.67   15.50
  -3   2   0  272.17   16.40
   3   2   0  253.17   15.40
   3   2   0  270.17   16.10
   4  -2   0 1067.19   60.89
  -4  -2   0 1127.19   61.09
   4  -2   0 1164.88   61.89
  -4  -2   0 1094.89   61.39
  -4  -2   0 1068.09   61.39
   4  -2   0 1140.69   60.99
   4  -2   0 1031.40   60.69
  -4  -2   0 1047.50   60.49
   4  -2   0 1213.28   61.69
  -4  -2   0 1068.99   61.09
   4  -2   0 1048.40   62.89
   4  -2   0 1031.80   60.79
  -4  -2   0 1135.69   60.39
   4   2   0 1193.78   59.89
   4   2   0 1003.60   61.59
  -4   2   0 1063.19   61.59
   4   2   0 1046.50   60.99
   4   2   0 1068.89   60.69
  -4   2   0 1061.89   60.59
  -4   2   0 1145.99   61.59
  -4   2   0 1123.39   61.09
  -4   2   0 1155.38   61.79
   4   2   0 1105.19   61.39
   4   2   0 1145.49   60.89
  -4   2   0 1189.78   63.39
  -4   2   0 1092.39   60.99
   4   2   0 1237.28   61.79
  -5  -2   0  233.98   14.60
  -5  -2   0  233.08   14.50
  -5  -2   0  222.88   18.90
   5  -2   0  227.38   16.70
   5  -2   0  245.28   15.20
  -5  -2   0  211.38   15.10
   5  -2   0  238.38   15.50
   5  -2   0  233.48   16.60
  -5  -2   0  240.38   15.30
  -5  -2   0  207.88   15.90
   5  -2   0  232.38   15.70
   5  -2   0  230.28   15.20
   5  -2   0  239.68   16.70
  -5   2   0  230.98   15.30
   5   2   0  240.58   16.30
   5   2   0  211.68   15.10
  -5   2   0  219.48   14.70
  -5   2   0  246.38   15.60
   5   2   0  200.78   15.10
   5   2   0  213.68   15.10
   5   2   0  222.88   16.20
  -5   2   0  257.07   16.50
   5   2   0  241.28   13.90
   5   2   0  219.48   15.10
  -5   2   0  266.77   16.30
  -5   2   0  238.18   16.50
  -5   2   0  236.78   15.30
   6  -2   0 2287.57  125.49
  -6  -2   0 2349.96  123.19
   6  -2   0 2164.58  124.09
  -6  -2   0 2340.77  125.09
   6  -2   0 2152.98  125.19
   6  -2   0 2232.88  124.39
  -6  -2   0 2140.19  123.79
   6  -2   0 2305.37  123.99
   6  -2   0 2276.17  124.19
   6  -2   0 2422.06  124.29
  -6  -2   0 2185.98  123.89
  -6  -2   0 2263.37  124.99
  -6  -2   0 2223.78  123.09
  -6   2   0 2268.97  123.99
  -6   2   0 2413.56  124.59
   6   2   0 2280.57  125.19
  -6   2   0 2201.88  124.49
  -6   2   0 2164.08  123.29
   6   2   0 2193.78  123.89
   6   2   0 2199.78  123.89
  -6   2   0 2196.58  125.09
  -6   2   0 2130.19  124.99
   6   2   0 2470.15  122.79
   6   2   0 2209.38  124.89
   6   2   0 2504.85  124.39
  -6   2   0 2486.95  123.99
   6   2   0 2314.87  123.89
   7  -2   0    5.50    4.50
  -7  -2   0    8.20    5.10
  -7  -2   0    2.40    3.80
  -7  -2   0    8.70    4.00
  -7  -2   0    3.40    4.70
   7  -2   0    4.40    5.20
   7  -2   0    4.70    4.50
  -7  -2   0    6.60    5.20
   7  -2   0    3.90    6.40
   7  -2   0   11.00    7.10
   7  -2   0   10.80    4.90
   7  -2   0    0.60    4.80
  -7  -2   0    5.40    5.90
   7   2   0    8.20    5.10
  -7   2   0    7.00    5.20
   7   2   0    3.60    3.80
  -7   2   0   12.90    4.10
   7   2   0    3.50    4.40
   7   2   0    4.60    4.20
   7   2   0    6.80    4.70
  -7   2   0    7.50    5.30
  -7   2   0    8.40    4.60
   7   2   0    3.20    6.90
  -7   2   0   11.50    4.80
  -7   2   0    2.60    5.60
   7   2   0    6.40    6.70
   7   2   0    8.80    3.40
  -8  -2   0   11.40    4.30
  -8  -2   0    8.60    4.60
   8  -2   0    5.60    4.80
   8  -2   0    9.80    5.30
   8  -2   0   11.30    7.00
  -8  -2   0    4.60    6.20
  -8  -2   0   12.80    7.20
  -8  -2   0    8.20    5.40
   8  -2   0   12.00    5.60
   8  -2   0    5.80    5.40
  -8  -2   0    3.00    5.30
   8  -2   0    3.30    5.50
   8  -2   0    7.10    7.10
  -8   2   0    1.20    6.20
  -8   2   0    6.20    6.00
   8   2   0    6.00    3.80
  -8   2   0    7.80    4.80
   8   2   0    8.90    5.30
  -8   2   0    9.60    5.50
   8   2   0   10.10    7.30
  -8   2   0    4.10    5.40
   8   2   0    3.50    5.30
   8   2   0    8.10    6.40
   8   2   0    8.40    5.10
  -8   2   0    7.70    4.40
   8   2   0    5.70    5.10
   9  -2   0  281.27   19.60
  -9  -2   0  260.27   22.40
   9  -2   0  257.27   23.70
  -9  -2   0  248.38   19.70
   9  -2   0  299.47   23.40
   9  -2   0  287.57   20.00
   9  -2   0  275.67   20.10
   9  -2   0  246.98   19.90
  -9  -2   0  267.97   17.60
   9  -2   0  264.17   19.90
  -9  -2   0  250.37   17.60
  -9   2   0  285.07   19.90
  -9   2   0  303.57   20.50
   9   2   0  244.08   19.30
  -9   2   0  277.57   20.50
   9   2   0  259.57   19.50
  -9   2   0  302.67   19.20
   9   2   0  249.28   21.90
   9   2   0  269.07   19.70
   9   2   0  228.08   19.10
   9   2   0  307.87   23.20
 -10  -2   0   96.89   11.90
 -10  -2   0  105.59   13.50
  10  -2   0  114.19   15.20
  10  -2   0  128.79   13.10
  10  -2   0  140.09   17.20
  10  -2   0  137.29   13.80
  10  -2   0  123.79   13.70
 -10   2   0   84.39   11.10
  10   2   0  104.39   13.10
 -10   2   0  147.79   14.30
 -10   2   0  107.29   11.40
  10   2   0  128.89   16.50
  10   2   0  111.19   12.40
  10   2   0  100.89   12.50
  10   2   0  130.29   16.30
  11  -2   0   75.69   11.30
 -11  -2   0   43.40   11.70
  11  -2   0   82.19   13.00
  11  -2   0   56.99   18.50
  11  -2   0   73.99   13.40
  11   2   0   68.79   10.80
  11   2   0   64.59    9.40
  11   2   0   58.99   13.30
 -11   2   0   92.39   12.60
  11   2   0   73.39   14.20
  11   2   0   65.09   12.80
   0  -3   0    4.50    1.50
   0  -3   0    3.30    2.10
   0  -3   0    3.30    1.90
   0  -3   0    3.70    2.20
   0  -3   0    3.70    2.30
   0  -3   0    5.20    2.20
   0   3   0    5.30    2.30
   0   3   0    3.60    1.50
   0   3   0    2.00    2.30
   0   3   0    3.30    2.00
   0   3   0    4.00    2.40
   0   3   0    2.40    1.90
  -1  -3   0 1020.20   61.69
   1  -3   0 1123.09   62.09
  -1  -3   0 1197.08   62.09
  -1  -3   0 1146.99   61.89
   1  -3   0 1205.18   62.69
   1  -3   0 1131.39   62.09
   1  -3   0 1103.99   61.89
   1  -3   0 1126.29   62.19
   1  -3   0 1192.88   62.29
   1  -3   0 1153.98   62.39
   1   3   0 1260.97   61.69
  -1   3   0 1144.59   62.19
  -1   3   0 1011.90   62.09
  -1   3   0 1188.08   62.19
  -1   3   0 1173.38   62.69
   1   3   0 1167.58   62.09
   1   3   0 1100.79   61.89
   1   3   0 1264.97   61.99
   1   3   0 1057.69   61.89
  -1   3   0 1149.58   62.09
   1   3   0 1110.49   61.89
  -2  -3   0  645.04   33.50
  -2  -3   0  604.44   33.40
  -2  -3   0  641.94   33.40
   2  -3   0  566.74   33.70
  -2  -3   0  652.93   33.50
  -2  -3   0  630.54   33.30
   2  -3   0  534.35   33.60
  -2  -3   0  646.24   33.40
   2  -3   0  605.24   33.50
  -2  -3   0  644.54   33.30
   2  -3   0  555.24   33.60
   2  -3   0  538.15   33.40
   2  -3   0  589.54   33.80
   2  -3   0  615.34   34.30
  -2   3   0  509.45   33.30
  -2   3   0  595.54   33.80
   2   3   0  619.84   33.50
  -2   3   0  513.35   33.70
  -2   3   0  547.25   33.40
  -2   3   0  613.74   33.70
   2   3   0  650.33   33.40
   2   3   0  600.84   33.40
   2   3   0  646.74   33.60
  -2   3   0  625.64   34.40
   2   3   0  609.24   32.90
   2   3   0  625.34   33.30
   2   3   0  634.74   33.60
   3  -3   0  938.41   53.29
  -3  -3   0  933.81   52.89
   3  -3   0  882.51   53.19
   3  -3   0  976.10   53.29
  -3  -3   0  958.60   52.99
  -3  -3   0  980.10   53.29
   3  -3   0  982.30   53.99
  -3  -3   0  911.31   52.89
   3  -3   0  876.51   53.09
   3  -3   0  980.30   53.79
  -3  -3   0  984.80   53.29
   3  -3   0 1016.90   53.79
   3   3   0  962.50   53.29
   3   3   0  966.10   53.09
   3   3   0 1013.60   53.09
   3   3   0  886.71   52.89
  -3   3   0  993.00   53.09
  -3   3   0 1020.80   53.79
  -3   3   0  990.80   54.09
  -3   3   0  947.81   53.69
  -3   3   0 1015.30   53.39
   3   3   0 1062.09   53.49
   3   3   0  957.50   53.79
  -4  -3   0 4199.48  228.38
   4  -3   0 4114.29  228.68
  -4  -3   0 4275.37  228.98
  -4  -3   0 4413.56  228.18
   4  -3   0 4526.15  229.68
  -4  -3   0 4421.56  228.88
   4  -3   0 4456.55  228.68
   4  -3   0 4395.16  228.78
   4  -3   0 4177.18  229.38
   4  -3   0 3989.70  230.08
  -4  -3   0 4339.87  228.68
  -4  -3   0 4453.85  229.08
   4   3   0 4456.25  229.18
  -4   3   0 4205.48  228.58
   4   3   0 4022.80  228.48
   4   3   0 4006.70  228.78
   4   3   0 4215.28  228.38
  -4   3   0 3730.03  228.48
   4   3   0 4166.68  228.68
  -4   3   0 4268.17  229.38
   4   3   0 4216.68  228.38
  -4   3   0 4105.59  228.38
  -4   3   0 4410.26  229.38
  -4   3   0 4556.14  229.68
  -5  -3   0 1226.98   66.39
   5  -3   0 1247.08   68.29
  -5  -3   0 1185.98   67.69
   5  -3   0 1348.37   68.69
  -5  -3   0 1232.28   67.29
   5  -3   0 1264.37   67.19
  -5  -3   0 1269.57   67.09
  -5  -3   0 1027.70   67.69
   5  -3   0 1197.78   67.99
   5  -3   0 1243.58   67.19
   5  -3   0 1139.59   67.49
   5  -3   0 1242.88   67.49
  -5  -3   0 1145.49   67.59
  -5   3   0 1197.78   69.59
  -5   3   0 1235.48   68.09
   5   3   0 1292.07   67.99
   5   3   0 1132.19   66.79
  -5   3   0 1170.78   66.99
   5   3   0 1189.58   67.69
   5   3   0 1218.38   66.89
  -5   3   0 1231.98   67.99
  -5   3   0 1274.07   68.29
  -5   3   0 1223.28   67.39
   5   3   0 1174.18   66.99
   5   3   0 1195.28   70.09
   6  -3   0   39.20    7.50
   6  -3   0   51.09    6.90
  -6  -3   0   67.99    9.00
  -6  -3   0   65.49    6.70
  -6  -3   0   52.59    6.40
  -6  -3   0   56.59    7.20
  -6  -3   0   62.39    7.90
   6  -3   0   50.29    6.90
   6  -3   0   56.79    8.00
   6  -3   0   53.19    8.30
   6  -3   0   53.49    7.20
   6  -3   0   57.89   10.40
  -6  -3   0   54.89    7.10
  -6   3   0   47.60    6.20
   6   3   0   44.90    6.90
   6   3   0   53.99    8.40
  -6   3   0   59.79    8.70
  -6   3   0   42.30    6.80
  -6   3   0   62.09    7.40
   6   3   0   59.19    7.30
  -6   3   0   55.49    7.50
  -6   3   0   62.99    8.70
   6   3   0   53.09    6.90
   6   3   0   57.79    7.10
   6   3   0   43.40    7.20
  -7  -3   0  542.15   32.50
   7  -3   0  559.84   32.70
   7  -3   0  585.24   33.90
   7  -3   0  543.75   34.70
   7  -3   0  569.74   34.80
  -7  -3   0  523.95   32.40
  -7  -3   0  527.55   31.40
   7  -3   0  520.15   32.90
  -7  -3   0  537.05   34.00
  -7  -3   0  519.75   31.30
   7  -3   0  571.04   32.80
   7  -3   0  519.05   32.50
  -7  -3   0  530.25   33.70
   7   3   0  535.35   32.60
   7   3   0  548.45   32.70
  -7   3   0  540.25   34.40
   7   3   0  596.24   37.10
  -7   3   0  515.55   31.70
  -7   3   0  559.54   33.30
   7   3   0  535.55   34.10
  -7   3   0  545.75   32.40
  -7   3   0  536.65   32.60
  -7   3   0  539.15   33.90
   7   3   0  515.95   32.30
   7   3   0  521.95   32.40
  -8  -3   0  110.89    9.80
  -8  -3   0  108.49   13.80
  -8  -3   0  103.89   12.60
  -8  -3   0   96.59   11.50
   8  -3   0  129.99   11.70
  -8  -3   0  111.89    9.70
   8  -3   0  108.09   12.20
   8  -3   0  107.69   13.90
  -8  -3   0   87.89   11.00
   8  -3   0  135.49   12.80
   8  -3   0  104.99   11.50
   8  -3   0  100.59   11.50
   8  -3   0   92.19   12.60
  -8   3   0  125.19   11.80
   8   3   0  115.39   13.40
  -8   3   0  129.89   12.90
   8   3   0  117.49   13.60
  -8   3   0   98.59   12.90
   8   3   0  108.99   11.50
   8   3   0  112.19   11.30
   8   3   0   98.29   11.90
   8   3   0  120.19   11.50
  -8   3   0  132.39   11.50
   9  -3   0   -4.60    5.50
   9  -3   0    2.70    6.00
  -9  -3   0  -11.60    6.60
   9  -3   0   -2.30    7.90
  -9  -3   0   -0.50    4.20
  -9  -3   0   -0.20    7.20
   9  -3   0   -2.90    5.30
  -9  -3   0   -3.60    7.20
   9  -3   0    1.20    5.80
  -9  -3   0   -3.00    5.80
   9  -3   0   -0.50    4.70
  -9  -3   0    0.60    4.20
   9  -3   0    1.20    7.10
  -9   3   0    7.10    5.70
  -9   3   0    5.10    6.40
  -9   3   0   14.60    6.90
   9   3   0   -7.40    6.80
  -9   3   0    4.40    5.50
   9   3   0    2.90    5.60
   9   3   0   -4.30    6.00
   9   3   0    0.00    5.30
   9   3   0    0.70    5.30
   9   3   0   -2.60    6.60
  10  -3   0  791.02   48.20
  10  -3   0  693.23   44.30
  10  -3   0  724.03   44.70
  10  -3   0  601.34   43.80
 -10  -3   0  629.44   42.80
 -10  -3   0  744.63   43.90
  10  -3   0  720.63   44.30
  10  -3   0  796.62   47.90
 -10   3   0  722.23   45.10
  10   3   0  808.82   47.50
  10   3   0  759.92   47.70
  10   3   0  696.63   46.00
  10   3   0  706.33   43.70
 -10   3   0  811.72   45.00
  10   3   0  743.83   44.10
  11  -3   0  295.87   21.90
  11  -3   0  272.07   22.00
  11  -3   0  251.87   24.80
 -11  -3   0  284.17   21.80
  11  -3   0  250.57   29.80
  11  -3   0  254.97   25.90
  11  -3   0  277.87   22.40
  11   3   0  271.07   20.70
  11   3   0  252.77   21.20
 -11   3   0  271.97   22.10
  11   3   0  252.37   20.60
  11   3   0  279.77   25.90
  11   3   0  296.87   25.90
   0  -4   0  476.55   25.10
   0  -4   0  424.66   25.10
   0  -4   0  458.25   24.40
   0  -4   0  431.86   25.00
   0  -4   0  482.05   25.70
   0  -4   0  417.96   25.10
   0   4   0  447.96   25.40
   0   4   0  416.16   25.10
   0   4   0  446.46   25.00
   0   4   0  447.66   25.10
   0   4   0  432.56   24.30
   0   4   0  424.66   25.10
  -1  -4   0 1616.24   84.49
   1  -4   0 1467.15   84.09
   1  -4   0 1549.34   84.39
  -1  -4   0 1498.05   84.29
  -1  -4   0 1497.05   84.19
   1  -4   0 1636.74   85.19
  -1  -4   0 1737.43   83.99
   1  -4   0 1519.25   84.39
  -1  -4   0 1747.63   84.79
   1  -4   0 1494.95   84.49
  -1  -4   0 1487.25   84.29
   1  -4   0 1370.56   83.99
  -1   4   0 1541.95   84.99
  -1   4   0 1386.66   84.39
   1   4   0 1481.75   84.39
   1   4   0 1539.25   84.29
  -1   4   0 1445.16   84.49
   1   4   0 1638.54   83.69
   1   4   0 1601.84   84.39
   1   4   0 1592.64   84.39
   1   4   0 1663.23   84.39
  -1   4   0 1547.45   84.49
  -1   4   0 1786.12   84.59
   2  -4   0 1219.28   69.59
  -2  -4   0 1267.17   69.29
  -2  -4   0 1279.17   69.39
   2  -4   0 1411.46   70.59
   2  -4   0 1255.97   69.49
   2  -4   0 1149.48   69.59
   2  -4   0 1258.27   69.59
  -2  -4   0 1266.47   69.19
   2  -4   0 1200.18   69.49
   2  -4   0 1189.98   69.59
  -2  -4   0 1349.66   69.19
  -2  -4   0 1372.26   69.19
  -2  -4   0 1260.67   69.19
   2   4   0 1307.97   69.39
  -2   4   0 1399.56   70.59
   2   4   0 1212.98   69.19
   2   4   0 1245.68   69.29
  -2   4   0 1231.58   69.49
   2   4   0 1355.76   68.89
  -2   4   0 1273.97   69.69
   2   4   0 1261.87   69.39
   2   4   0 1288.37   69.39
  -2   4   0 1287.97   69.49
   2   4   0 1181.18   69.19
  -2   4   0 1322.47   69.79
   3  -4   0  721.23   45.40
   3  -4   0  844.02   45.70
   3  -4   0  840.72   45.20
   3  -4   0  848.12   45.40
   3  -4   0  766.22   45.20
  -3  -4   0  751.82   44.70
   3  -4   0  840.72   46.30
  -3  -4   0  923.01   47.10
  -3  -4   0  804.02   45.00
  -3  -4   0  817.02   45.00
  -3  -4   0  859.61   45.10
  -3  -4   0  766.22   45.00
   3  -4   0  823.42   45.20
  -3  -4   0  837.72   44.50
  -3   4   0  856.41   45.50
  -3   4   0  816.62   45.10
   3   4   0  798.72   45.20
   3   4   0  782.52   44.90
   3   4   0  852.11   45.30
   3   4   0  810.72   44.80
   3   4   0  768.32   44.80
  -3   4   0  806.02   45.80
  -3   4   0  773.02   46.10
   3   4   0  751.12   44.80
  -4  -4   0  486.95   28.80
  -4  -4   0  498.35   29.30
   4  -4   0  467.35   29.80
   4  -4   0  522.55   29.40
   4  -4   0  490.05   30.20
   4  -4   0  467.15   29.80
  -4  -4   0  486.75   28.50
   4  -4   0  491.65   29.10
  -4  -4   0  509.65   29.00
  -4  -4   0  548.45   29.10
   4  -4   0  519.95   29.30
   4  -4   0  506.45   29.40
  -4  -4   0  485.25   29.20
  -4   4   0  488.95   29.20
  -4   4   0  483.25   30.30
  -4   4   0  503.25   29.50
   4   4   0  504.85   28.90
   4   4   0  500.05   29.00
  -4   4   0  519.15   29.00
  -4   4   0  501.15   30.00
   4   4   0  498.45   28.80
   4   4   0  488.25   28.90
   4   4   0  507.05   29.40
   4   4   0  542.45   29.60
  -5  -4   0  944.21   50.69
  -5  -4   0  886.21   51.39
   5  -4   0  973.40   52.89
  -5  -4   0  911.11   51.19
   5  -4   0 1009.50   52.99
   5  -4   0  935.11   51.59
  -5  -4   0  892.11   50.89
   5  -4   0  901.71   51.49
   5  -4   0  836.02   54.09
   5  -4   0  927.81   52.69
  -5  -4   0  798.22   51.49
  -5  -4   0  903.11   51.89
   5  -4   0  985.90   51.89
  -5   4   0  970.40   51.79
   5   4   0  938.41   51.99
  -5   4   0  888.91   52.59
   5   4   0  885.01   51.09
   5   4   0  882.21   51.19
   5   4   0  848.22   51.29
  -5   4   0  846.32   51.49
   5   4   0  927.21   51.99
   5   4   0  933.31   51.19
  -5   4   0  965.40   52.99
  -5   4   0  956.80   51.59
   6  -4   0  403.76   24.50
   6  -4   0  411.66   28.40
   6  -4   0  394.76   24.50
   6  -4   0  412.16   28.10
  -6  -4   0  385.16   23.20
  -6  -4   0  351.76   23.30
  -6  -4   0  379.66   24.90
   6  -4   0  425.36   26.30
  -6  -4   0  384.06   25.30
  -6  -4   0  413.76   24.60
  -6  -4   0  389.96   25.90
   6  -4   0  369.16   25.60
   6  -4   0  394.76   26.00
  -6   4   0  410.96   24.50
  -6   4   0  403.26   28.50
   6   4   0  366.16   24.00
  -6   4   0  362.56   23.70
   6   4   0  414.16   25.40
  -6   4   0  405.86   24.80
   6   4   0  347.17   25.20
   6   4   0  427.76   25.60
  -6   4   0  424.06   26.30
   6   4   0  398.96   24.10
   6   4   0  349.17   24.20
   7  -4   0  404.06   25.70
  -7  -4   0  449.06   27.00
  -7  -4   0  403.86   25.40
  -7  -4   0  392.36   24.30
   7  -4   0  372.96   26.70
  -7  -4   0  430.06   27.20
   7  -4   0  411.46   26.00
  -7  -4   0  450.45   25.80
   7  -4   0  403.76   25.60
   7  -4   0  396.16   27.60
   7  -4   0  419.86   27.90
   7  -4   0  405.36   27.70
  -7  -4   0  409.56   24.30
   7   4   0  397.26   26.90
   7   4   0  381.56   25.40
   7   4   0  420.46   25.70
  -7   4   0  373.06   26.90
  -7   4   0  402.16   25.70
   7   4   0  397.96   25.30
  -7   4   0  419.36   26.30
   7   4   0  366.16   25.20
   7   4   0  348.57   28.00
  -7   4   0  425.46   25.70
   8  -4   0    3.50    4.80
  -8  -4   0    8.20    4.10
  -8  -4   0   14.40    7.60
  -8  -4   0    3.10    5.70
   8  -4   0    9.30    5.90
   8  -4   0   11.80    6.70
  -8  -4   0    5.80    5.30
   8  -4   0    7.20    5.50
  -8  -4   0    3.40    4.30
   8  -4   0    4.40    6.30
   8   4   0    5.30    6.20
  -8   4   0    1.90    5.40
  -8   4   0    7.30    7.50
   8   4   0   10.70    5.60
   8   4   0    0.40    6.70
   8   4   0    2.80    5.30
  -8   4   0    8.00    5.40
  -8   4   0    9.70    6.80
  -9  -4   0 1031.20   58.69
  -9  -4   0 1081.19   60.99
   9  -4   0  997.50   59.09
   9  -4   0  990.90   59.59
   9  -4   0 1089.19   59.39
   9  -4   0 1022.50   61.39
   9  -4   0  997.10   58.89
  -9  -4   0 1026.10   60.79
  -9  -4   0  989.50   56.29
  -9  -4   0 1026.50   58.19
   9  -4   0 1054.69   61.59
   9   4   0  987.30   57.99
   9   4   0  929.91   60.39
  -9   4   0 1070.79   59.69
   9   4   0 1057.99   61.29
  -9   4   0  868.51   57.29
   9   4   0 1030.50   58.59
   9   4   0  990.00   58.39
  -9   4   0  950.90   60.09
 -10  -4   0   89.59   11.30
  10  -4   0   90.79   12.10
  10  -4   0   81.89   13.90
  10  -4   0   80.09   11.20
  10  -4   0   98.19   11.90
 -10  -4   0   65.09    9.10
  10  -4   0   96.59   14.70
  10   4   0   85.89   11.00
  10   4   0   98.69   14.80
 -10   4   0   97.39   12.60
  10   4   0   93.79   11.20
 -10   4   0   58.79    9.90
 -10   4   0   99.39   14.00
  10   4   0   98.09   14.40
 -10   4   0   75.29    9.30
  11  -4   0  288.47   27.00
  11  -4   0  314.47   23.30
 -11  -4   0  307.57   22.10
  11  -4   0  286.17   26.70
  11  -4   0  271.47   22.70
  11  -4   0  268.27   22.80
  11  -4   0  297.87   23.10
 -11   4   0  313.27   23.40
  11   4   0  280.67   21.30
  11   4   0  284.87   25.80
  11   4   0  254.87   26.30
  11   4   0  258.97   21.90
  11   4   0  281.87   21.70
   0  -5   0   -0.20    2.70
   0  -5   0    2.70    2.60
   0  -5   0    1.90    2.70
   0  -5   0    2.00    2.60
   0  -5   0    2.40    3.00
   0  -5   0    0.30    1.90
   0   5   0    4.70    3.20
   0   5   0    0.30    2.80
   0   5   0   -0.80    2.40
   0   5   0    0.30    1.90
   0   5   0   -0.70    2.70
   0   5   0   -2.00    2.40
   1  -5   0  456.15   27.40
  -1  -5   0  480.15   27.30
   1  -5   0  474.45   28.40
  -1  -5   0  448.06   27.30
   1  -5   0  492.45   27.50
  -1  -5   0  462.85   27.40
  -1  -5   0  459.45   27.20
  -1  -5   0  542.25   28.10
   1  -5   0  471.15   27.60
  -1  -5   0  524.15   26.60
   1  -5   0  469.45   27.60
   1  -5   0  435.66   26.90
   1   5   0  453.65   27.30
  -1   5   0  502.85   27.70
  -1   5   0  482.15   28.20
   1   5   0  477.85   27.30
   1   5   0  489.85   27.40
  -1   5   0  471.75   27.60
  -1   5   0  497.75   27.60
   1   5   0  453.05   27.20
   1   5   0  467.55   27.40
  -1   5   0  523.25   27.60
   1   5   0  489.75   26.40
   2  -5   0  542.85   33.80
   2  -5   0  581.24   34.00
   2  -5   0  640.04   35.30
   2  -5   0  588.64   34.10
  -2  -5   0  599.34   33.80
   2  -5   0  536.05   34.10
  -2  -5   0  662.03   33.50
  -2  -5   0  647.54   33.50
  -2  -5   0  623.04   34.00
  -2  -5   0  607.94   34.00
   2  -5   0  566.54   34.20
   2  -5   0  564.34   33.90
   2   5   0  663.93   33.60
   2   5   0  628.94   34.00
  -2   5   0  621.64   34.20
  -2   5   0  532.05   34.10
  -2   5   0  570.84   35.00
   2   5   0  594.94   33.80
  -2   5   0  578.54   34.20
   2   5   0  576.24   33.80
   2   5   0  646.04   33.90
   2   5   0  604.74   33.50
  -2   5   0  629.94   34.20
   3  -5   0  795.52   44.70
   3  -5   0  773.02   44.80
   3  -5   0  789.62   45.00
   3  -5   0  871.91   46.20
  -3  -5   0  815.92   44.50
  -3  -5   0  866.21   43.80
   3  -5   0  737.03   44.70
   3  -5   0  769.02   45.60
   3  -5   0  703.33   44.70
  -3  -5   0  762.02   44.40
  -3  -5   0  782.02   44.40
  -3  -5   0  724.03   44.00
  -3  -5   0  872.71   44.30
  -3  -5   0  835.92   44.30
  -3   5   0  787.32   44.60
   3   5   0  788.62   44.80
   3   5   0  849.91   45.00
  -3   5   0  716.63   44.70
  -3   5   0  791.12   44.60
   3   5   0  810.82   44.50
   3   5   0  744.23   44.30
   3   5   0  780.32   43.40
   3   5   0  754.22   44.20
   3   5   0  809.72   44.40
  -3   5   0  932.41   46.50
  -3   5   0  818.92   45.00
   4  -5   0 3500.85  191.18
   4  -5   0 3345.27  190.68
   4  -5   0 3977.10  192.28
   4  -5   0 3601.04  190.68
  -4  -5   0 3701.03  190.48
   4  -5   0 3677.43  190.68
  -4  -5   0 3490.95  190.38
  -4  -5   0 3474.05  190.08
   4  -5   0 3574.34  191.18
   4  -5   0 3517.35  190.68
  -4  -5   0 3533.35  190.38
  -4  -5   0 3432.36  189.88
  -4  -5   0 3504.85  190.28
  -4   5   0 3254.27  191.58
  -4   5   0 3604.54  190.88
   4   5   0 3707.23  190.98
   4   5   0 3710.73  192.88
   4   5   0 3425.56  190.18
   4   5   0 3411.56  190.18
   4   5   0 3510.85  190.78
   4   5   0 3235.78  190.08
  -5  -5   0  556.04   33.40
   5  -5   0  552.34   33.60
  -5  -5   0  582.64   33.30
   5  -5   0  464.15   33.90
  -5  -5   0  569.34   33.00
  -5  -5   0  533.45   32.40
   5  -5   0  576.64   33.60
   5  -5   0  521.35   33.50
   5  -5   0  570.54   34.60
   5  -5   0  669.03   35.60
  -5  -5   0  575.44   33.20
  -5  -5   0  590.64   33.80
   5  -5   0  518.95   33.20
   5   5   0  565.14   34.20
   5   5   0  576.64   33.10
   5   5   0  591.14   34.10
   5   5   0  547.35   33.00
   5   5   0  577.44   33.10
  -5   5   0  599.04   34.00
  -5   5   0  619.24   33.50
   5   5   0  576.74   33.00
  -5   5   0  596.84   35.20
   6  -5   0   19.00    5.20
  -6  -5   0   19.60    5.50
   6  -5   0   31.80    7.20
  -6  -5   0   18.50    4.60
  -6  -5   0   21.60    5.70
   6  -5   0   16.60    6.40
  -6  -5   0   21.30    4.80
   6  -5   0   17.20    5.30
   6  -5   0   23.70    5.90
   6  -5   0   23.20    6.80
  -6  -5   0   25.50    6.00
   6   5   0   15.70    5.00
   6   5   0   20.80    6.10
  -6   5   0   17.90    5.30
   6   5   0   19.50    5.30
  -6   5   0   25.30    6.80
   6   5   0   21.20    6.40
  -6   5   0   19.10    6.00
   6   5   0   22.10    5.40
   6   5   0   17.10    5.60
  -6   5   0   13.80    5.00
   7  -5   0    6.20    6.10
   7  -5   0    6.80    5.20
   7  -5   0   11.90    7.20
  -7  -5   0    2.50    5.80
  -7  -5   0    3.10    4.90
   7  -5   0   11.60    7.10
  -7  -5   0    5.80    4.10
   7  -5   0    0.00    4.50
  -7  -5   0    2.40    3.90
  -7  -5   0    3.10    4.90
   7  -5   0   10.80    5.20
   7  -5   0    6.70    5.40
  -7  -5   0    1.00    4.80
  -7   5   0    2.60    4.80
   7   5   0    8.10    4.70
   7   5   0    3.40    5.10
  -7   5   0    1.70    5.10
   7   5   0    8.10    6.10
   7   5   0    3.90    4.70
  -7   5   0    9.90    5.60
  -7   5   0   13.20    6.50
  -7   5   0    7.60    5.20
   7   5   0    6.20    4.50
  -8  -5   0   30.50    6.80
   8  -5   0   41.10    8.10
  -8  -5   0   39.30    7.60
   8  -5   0   36.50    9.40
  -8  -5   0   38.10    8.20
  -8  -5   0   32.90    6.70
  -8  -5   0   41.50    8.90
   8  -5   0   48.40   12.80
  -8  -5   0   41.40    6.00
   8  -5   0   35.20    7.40
   8  -5   0   38.30    8.60
   8  -5   0   19.00    8.60
   8   5   0   32.30    7.00
   8   5   0   29.10    8.10
   8   5   0   36.80    6.60
  -8   5   0   47.10    7.50
   8   5   0   35.60    9.00
   8   5   0   23.10    6.70
  -8   5   0   35.30    9.00
  -8   5   0   39.90    9.10
   8   5   0   37.80    7.20
  -8   5   0   34.60    7.40
  -8   5   0   37.00    7.60
  -9  -5   0  151.88   14.20
   9  -5   0  150.88   16.30
   9  -5   0  152.28   14.80
  -9  -5   0  153.48   15.70
   9  -5   0  166.08   17.70
   9  -5   0  158.38   15.50
  -9  -5   0  161.78   14.20
   9  -5   0  151.68   18.20
   9  -5   0  136.39   14.50
  -9  -5   0  179.88   19.00
   9   5   0  161.18   19.20
  -9   5   0  114.79   12.40
   9   5   0  158.18   14.00
   9   5   0  161.08   14.60
  -9   5   0  173.08   15.60
  -9   5   0  149.69   16.80
  -9   5   0  112.19   12.50
   9   5   0  142.19   16.60
   9   5   0  147.79   13.80
  10  -5   0  851.11   54.69
  10  -5   0  945.61   57.99
  10  -5   0  867.51   55.49
  10  -5   0 1001.50   58.39
  10  -5   0 1023.60   55.19
  10  -5   0  946.71   55.19
 -10  -5   0  908.61   53.69
  10   5   0  906.21   57.29
  10   5   0  954.50   54.19
  10   5   0  853.41   56.79
  10   5   0  876.31   56.29
 -10   5   0  914.01   54.99
  10   5   0  893.31   53.89
 -10   5   0  865.71   56.29
  11  -5   0   14.30    8.30
  11  -5   0   17.30    8.60
  11  -5   0    7.60   10.60
 -11  -5   0    5.10    7.30
  11  -5   0   16.90    8.50
  11  -5   0   25.10   11.80
  11  -5   0   10.90    8.70
 -11  -5   0    7.00    6.10
 -11   5   0   10.40    8.60
  11   5   0   10.80    7.10
 -11   5   0   -9.80    5.00
  11   5   0  -11.60    9.60
  11   5   0   10.00    7.20
  11   5   0   -4.20    9.70
 -11   5   0   12.00    6.60
  11   5   0    7.20    6.90
 -11   5   0   10.70    8.20
   0  -6   0   13.00    4.00
   0  -6   0    8.40    3.40
   0  -6   0   13.80    2.60
   0  -6   0   13.50    3.40
   0  -6   0   13.80    3.70
   0  -6   0    9.40    3.40
   0   6   0   11.60    3.40
   0   6   0   15.50    3.50
   0   6   0    9.70    3.70
   0   6   0   10.20    3.60
   0   6   0   17.70    3.90
  -1  -6   0  188.78   14.10
   1  -6   0  208.48   12.30
  -1  -6   0  194.48   13.10
   1  -6   0  191.58   12.50
  -1  -6   0  211.58   13.70
  -1  -6   0  210.68   11.70
   1  -6   0  180.98   13.00
   1  -6   0  181.68   12.90
   1  -6   0  214.78   14.30
  -1  -6   0  196.68   13.30
  -1  -6   0  190.58   12.80
   1  -6   0  209.68   13.30
  -1   6   0  180.28   13.70
   1   6   0  202.48   11.50
   1   6   0  187.38   12.90
  -1   6   0  184.98   13.10
   1   6   0  193.78   12.80
  -1   6   0  192.18   13.00
   1   6   0  177.18   13.70
   1   6   0  200.78   13.00
  -1   6   0  186.98   12.80
  -1   6   0  190.58   13.00
   2  -6   0  321.77   21.40
   2  -6   0  319.87   19.90
   2  -6   0  337.67   20.20
  -2  -6   0  321.07   20.10
   2  -6   0  307.97   20.30
  -2  -6   0  385.96   20.70
  -2  -6   0  335.27   19.30
   2  -6   0  312.77   19.80
  -2  -6   0  308.67   19.70
   2  -6   0  330.77   20.20
   2   6   0  342.77   19.70
  -2   6   0  324.57   20.10
  -2   6   0  385.86   20.80
  -2   6   0  353.16   21.60
   2   6   0  370.76   19.20
  -2   6   0  286.07   19.90
   2   6   0  321.07   20.00
   2   6   0  317.17   19.80
   2   6   0  312.97   19.80
   2   6   0  332.67   20.10
  -2   6   0  301.87   20.20
   3  -6   0  144.79   11.10
  -3  -6   0  142.19   10.20
  -3  -6   0  145.89   10.10
  -3  -6   0  124.09   10.30
   3  -6   0  156.38   11.00
  -3  -6   0  144.39   10.30
   3  -6   0  129.79   10.70
  -3  -6   0  137.69   10.70
   3  -6   0  172.18   11.50
   3  -6   0  149.19   11.20
  -3  -6   0  135.79   10.30
   3  -6   0  174.88   13.20
   3  -6   0  128.59   10.60
  -3  -6   0  154.18   10.30
   3   6   0  124.29   10.50
   3   6   0  135.99   10.40
  -3   6   0  156.28   12.90
  -3   6   0  145.99   10.90
   3   6   0  140.19   10.40
  -3   6   0  139.49   12.30
   3   6   0  137.39    9.40
   3   6   0  145.39   10.60
  -3   6   0  152.28   11.20
   3   6   0  134.09   10.70
  -3   6   0  139.79   11.20
   3   6   0  124.89   10.20
   4  -6   0  566.04   35.00
   4  -6   0  536.05   31.20
  -4  -6   0  535.25   30.70
   4  -6   0  531.45   31.40
  -4  -6   0  547.65   31.20
  -4  -6   0  540.75   30.50
  -4  -6   0  568.44   30.90
   4  -6   0  512.05   31.40
   4  -6   0  534.45   31.80
  -4  -6   0  544.45   31.00
  -4  -6   0  528.05   30.80
   4   6   0  531.75   30.70
  -4   6   0  519.05   31.50
   4   6   0  516.85   31.40
  -4   6   0  501.95   31.30
   4   6   0  538.05   31.00
  -4   6   0  527.55   31.00
  -4   6   0  461.15   30.70
   4   6   0  570.54   33.50
   4   6   0  495.95   31.40
  -4   6   0  528.95   32.80
   4   6   0  496.15   29.10
   4   6   0  533.35   30.70
   5  -6   0 1294.97   65.69
   5  -6   0 1131.99   65.69
  -5  -6   0 1109.79   63.59
  -5  -6   0 1177.08   65.69
  -5  -6   0 1184.38   64.09
   5  -6   0 1037.60   64.29
  -5  -6   0 1103.59   63.29
   5  -6   0 1109.49   64.19
  -5  -6   0 1169.28   64.19
  -5  -6   0 1085.29   63.89
   5  -6   0 1099.99   65.89
   5  -6   0 1200.48   64.49
   5  -6   0 1188.28   64.59
   5   6   0 1113.09   65.29
  -5   6   0 1196.78   66.39
   5   6   0 1151.18   64.89
  -5   6   0 1122.09   64.69
   5   6   0 1140.49   66.69
   5   6   0 1184.38   63.99
   5   6   0 1196.38   63.99
  -5   6   0 1153.78   64.09
   5   6   0 1078.79   63.89
   6  -6   0   75.99    9.70
  -6  -6   0   97.69    9.70
   6  -6   0   78.69    9.70
   6  -6   0   78.99    9.80
   6  -6   0   76.79   10.40
   6  -6   0   61.09    9.70
  -6  -6   0   97.39    9.00
   6  -6   0   74.49    9.10
   6  -6   0   86.79   14.60
  -6  -6   0   86.89    9.90
  -6  -6   0   80.19    9.30
  -6  -6   0   78.89    8.20
   6   6   0   76.49   10.00
  -6   6   0   75.39   11.90
   6   6   0   91.79    9.00
   6   6   0   92.29   11.60
  -6   6   0   78.89   10.10
  -6   6   0   92.09   11.60
   6   6   0   80.29    8.80
   6   6   0   71.09    9.20
  -6   6   0   67.79    8.30
   6   6   0   85.49    9.40
  -7  -6   0    9.60    5.70
  -7  -6   0    6.50    6.40
  -7  -6   0    4.80    5.50
  -7  -6   0    8.40    4.50
   7  -6   0    3.20    5.10
   7  -6   0    4.60    5.20
   7  -6   0    6.90    7.40
  -7  -6   0    6.90    5.40
   7  -6   0    9.50    6.90
   7  -6   0    3.30    4.50
  -7  -6   0    5.10    4.30
   7  -6   0    7.60    6.50
   7  -6   0    3.00    5.00
   7   6   0    6.40    4.20
  -7   6   0    0.40    5.60
   7   6   0    8.30    5.30
   7   6   0   11.30    6.10
  -7   6   0   10.10    7.00
  -7   6   0    5.70    5.10
   7   6   0    6.60    4.90
  -7   6   0    9.00    5.30
  -7   6   0    3.70    7.80
   7   6   0    6.50    5.30
  -8  -6   0  170.38   13.70
   8  -6   0  200.98   19.20
  -8  -6   0  223.08   16.00
   8  -6   0  206.48   18.70
   8  -6   0  198.38   18.70
  -8  -6   0  180.08   16.40
   8  -6   0  190.58   15.90
  -8  -6   0  191.98   17.30
  -8  -6   0  180.58   15.80
   8  -6   0  202.18   16.30
   8  -6   0  203.88   16.40
   8  -6   0  201.48   16.40
  -8  -6   0  182.28   13.90
  -8   6   0  204.98   17.00
   8   6   0  171.98   18.20
  -8   6   0  188.98   18.60
   8   6   0  190.58   15.30
  -8   6   0  192.68   15.80
   8   6   0  164.98   17.20
  -8   6   0  190.48   15.30
   8   6   0  175.08   15.20
   8   6   0  190.38   15.30
  -8   6   0  190.98   15.80
   8   6   0  177.38   15.40
   9  -6   0  852.31   52.39
   9  -6   0  894.11   52.39
   9  -6   0  894.91   54.89
  -9  -6   0  962.00   51.89
  -9  -6   0  872.41   51.29
   9  -6   0 1012.70   59.59
   9  -6   0  829.62   54.49
  -9  -6   0  942.11   57.89
   9  -6   0  883.61   54.09
  -9  -6   0  862.51   53.39
  -9   6   0  855.31   52.69
   9   6   0  873.31   51.19
  -9   6   0  780.52   54.09
   9   6   0  862.51   54.39
   9   6   0  802.52   51.59
   9   6   0  899.51   51.79
 -10  -6   0   16.70    9.30
  10  -6   0    7.30   10.50
  10  -6   0   19.90    8.40
  10  -6   0   13.20    6.90
  10  -6   0   22.10   11.70
  10  -6   0   18.10    7.80
 -10  -6   0   14.20    7.10
  10  -6   0    8.90    8.90
 -10   6   0   -3.50    7.60
 -10   6   0   12.70    8.10
  10   6   0    9.30    7.00
 -10   6   0   19.00    9.20
  10   6   0    5.50    6.00
  10   6   0   23.80    9.40
  10   6   0    5.20    9.70
  10   6   0   19.40    7.10
   0  -7   0    2.80    3.30
   0  -7   0   -4.20    3.10
   0  -7   0   -0.80    3.40
   0  -7   0    0.90    2.30
   0  -7   0    4.60    4.10
   0  -7   0    0.20    3.00
   0   7   0   -4.10    2.70
   0   7   0    0.20    3.20
   0   7   0   -3.00    3.20
   0   7   0    0.10    3.10
   1  -7   0  101.39    9.30
   1  -7   0  109.49    8.10
   1  -7   0  118.99   11.20
   1  -7   0   97.19    9.00
  -1  -7   0  112.69    8.90
  -1  -7   0  100.59    9.10
   1  -7   0  104.99    8.90
  -1  -7   0  105.79    8.20
  -1  -7   0  123.19   12.10
   1  -7   0  102.19    9.30
  -1  -7   0   98.59    9.00
  -1  -7   0  104.99    9.20
  -1   7   0  115.89    9.20
  -1   7   0   93.99    8.80
   1   7   0  112.99    9.40
  -1   7   0   94.59    9.00
  -1   7   0  107.99   10.30
   1   7   0  123.09    8.40
   1   7   0   98.49    9.10
   1   7   0  108.89    9.10
   1   7   0  106.09    8.80
   1   7   0  102.09    8.70
  -1   7   0  106.19    9.40
   2  -7   0   18.80    4.30
   2  -7   0   15.50    4.50
  -2  -7   0   16.80    4.20
   2  -7   0   19.90    6.10
  -2  -7   0   10.90    3.10
   2  -7   0   12.20    3.60
   2  -7   0   17.60    4.30
  -2  -7   0   13.30    3.90
  -2  -7   0   15.70    4.40
   2  -7   0   15.80    4.40
   2  -7   0   27.70    5.60
  -2  -7   0   19.00    4.80
  -2  -7   0   14.70    3.30
   2  -7   0   18.70    4.40
   2   7   0   20.30    4.20
   2   7   0   15.30    4.00
   2   7   0   19.00    4.10
   2   7   0   18.50    4.00
  -2   7   0   15.10    4.60
   2   7   0   19.50    4.40
  -2   7   0    8.90    4.00
  -2   7   0   15.10    4.10
   2   7   0   12.20    2.80
  -2   7   0   23.00    4.60
  -2   7   0   16.30    5.20
  -3  -7   0  970.20   51.69
  -3  -7   0  881.81   51.09
   3  -7   0  900.41   51.79
   3  -7   0  886.01   51.59
  -3  -7   0  954.90   51.29
   3  -7   0  925.61   52.09
   3  -7   0  885.01   51.69
  -3  -7   0  888.11   51.59
   3  -7   0  884.81   51.89
   3  -7   0  996.40   55.89
  -3  -7   0  947.91   50.79
   3  -7   0  964.20   53.59
   3   7   0  955.60   50.99
  -3   7   0  909.91   51.69
  -3   7   0  855.21   52.99
  -3   7   0  935.11   52.09
   3   7   0  924.71   51.39
   3   7   0  900.31   51.49
  -3   7   0  889.41   52.49
  -3   7   0  999.10   51.89
   3   7   0  901.61   51.59
   3   7   0  865.11   51.29
   3   7   0  883.21   50.59
   4  -7   0  911.11   49.99
   4  -7   0  841.52   49.50
   4  -7   0  825.32   49.70
  -4  -7   0  906.41   48.80
  -4  -7   0  863.11   49.20
   4  -7   0  903.61   49.90
  -4  -7   0  924.11   47.90
  -4  -7   0  838.32   48.70
  -4  -7   0  910.31   52.09
   4  -7   0  836.22   49.60
   4  -7   0  902.71   51.49
   4  -7   0  789.22   49.30
  -4  -7   0  856.11   48.70
  -4  -7   0  897.21   48.80
   4   7   0  925.81   49.20
   4   7   0  829.12   49.20
   4   7   0  798.02   47.50
  -4   7   0  880.21   51.79
   4   7   0  825.82   49.10
   4   7   0  873.61   49.30
  -4   7   0  921.11   50.09
  -4   7   0  910.91   50.39
  -4   7   0  779.62   49.50
   4   7   0  832.12   49.20
   4   7   0  888.01   49.10
  -4   7   0  929.11   49.80
  -5  -7   0  272.17   17.40
   5  -7   0  253.87   18.10
  -5  -7   0  276.77   21.60
  -5  -7   0  260.57   17.40
  -5  -7   0  266.27   17.10
   5  -7   0  258.67   17.90
   5  -7   0  254.87   18.00
  -5  -7   0  240.48   16.50
  -5  -7   0  245.58   16.40
   5  -7   0  271.07   20.40
   5  -7   0  253.07   18.40
   5  -7   0  229.78   18.20
   5   7   0  241.98   17.10
   5   7   0  248.18   17.90
   5   7   0  238.68   17.00
  -5   7   0  239.78   17.80
  -5   7   0  240.38   17.30
   5   7   0  253.47   20.70
   5   7   0  238.58   18.30
  -5   7   0  277.97   20.00
  -6  -7   0  259.47   20.70
  -6  -7   0  285.07   18.70
  -6  -7   0  274.07   18.60
  -6  -7   0  258.87   17.30
   6  -7   0  242.18   18.60
   6  -7   0  221.68   20.50
   6  -7   0  233.98   25.60
  -6  -7   0  281.97   18.00
   6  -7   0  281.27   20.40
  -6  -7   0  279.67   18.50
   6  -7   0  268.27   18.90
   6  -7   0  280.57   19.00
   6  -7   0  270.07   19.20
   6   7   0  251.87   20.10
   6   7   0  257.67   18.10
  -6   7   0  274.17   19.60
   6   7   0  272.97   18.30
  -6   7   0  265.57   18.60
   6   7   0  274.17   18.40
   6   7   0  259.57   18.20
   6   7   0  279.67   19.80
  -6   7   0  266.47   21.30
  -6   7   0  254.07   18.50
   7  -7   0   -5.50    4.70
   7  -7   0    1.30    5.10
   7  -7   0   -4.20    7.00
  -7  -7   0    6.60    6.20
   7  -7   0   -3.40    4.40
  -7  -7   0    2.10    4.30
  -7  -7   0   -0.20    4.10
   7  -7   0    4.00    5.80
   7  -7   0    3.50    7.20
  -7  -7   0    0.40    4.80
   7  -7   0   -2.50    6.60
  -7  -7   0   -2.70    5.00
  -7  -7   0   -2.90    5.40
  -7   7   0    2.50    4.80
   7   7   0    1.10    4.70
  -7   7   0    1.50    5.30
   7   7   0   -5.50    4.30
  -7   7   0    0.40    6.60
   7   7   0    2.60    4.70
   7   7   0   -2.40    5.40
  -7   7   0   -1.80    4.80
   7   7   0    0.40    4.70
   7   7   0    0.20    7.50
  -7   7   0    5.20    6.10
   8  -7   0  422.66   28.80
  -8  -7   0  456.95   28.30
   8  -7   0  450.05   29.40
  -8  -7   0  424.46   27.70
  -8  -7   0  405.16   26.80
  -8  -7   0  446.06   28.50
   8  -7   0  456.25   29.20
  -8  -7   0  415.06   29.00
  -8  -7   0  497.65   30.20
   8  -7   0  500.65   33.10
   8  -7   0  505.75   32.00
   8  -7   0  438.36   29.00
   8  -7   0  427.86   31.20
   8   7   0  401.26   28.20
  -8   7   0  442.16   28.00
   8   7   0  445.36   28.20
  -8   7   0  429.46   31.80
   8   7   0  430.36   30.40
   8   7   0  452.15   28.40
   8   7   0  419.56   27.80
   8   7   0  417.46   30.70
  -8   7   0  412.66   29.30
   9  -7   0  123.19   13.70
   9  -7   0  115.89   15.20
   9  -7   0  110.29   14.00
   9  -7   0  116.09   14.00
  -9  -7   0  136.89   14.20
   9  -7   0  119.99   16.90
  -9  -7   0  116.29   12.70
  -9  -7   0  113.89   10.40
  -9  -7   0  106.29   11.90
   9  -7   0  110.19   15.30
  -9   7   0  133.59   24.50
   9   7   0  117.29   15.30
   9   7   0   99.49   11.70
  -9   7   0   80.29   11.20
   9   7   0  109.99   12.70
   9   7   0  119.79   12.90
  -9   7   0  118.49   14.80
  10  -7   0  643.24   46.60
 -10  -7   0  792.02   44.70
  10  -7   0  730.13   48.70
  10  -7   0  819.12   49.50
  10  -7   0  701.33   45.60
  10  -7   0  721.33   45.70
  10  -7   0  712.33   45.80
  10   7   0  727.03   47.90
 -10   7   0  745.43   46.50
 -10   7   0  621.64   47.70
  10   7   0  778.52   45.00
  10   7   0  828.22   45.20
  10   7   0  720.03   43.80
  10   7   0  691.33   47.60
   0  -8   0 2144.79  116.49
   0  -8   0 2144.29  116.49
   0  -8   0 2188.88  116.29
   0  -8   0 1989.10  115.99
   0  -8   0 2353.26  117.79
   0  -8   0 2126.89  114.89
   0   8   0 2056.39  116.69
   0   8   0 2143.69  116.19
   0   8   0 2204.08  116.49
   0   8   0 2049.89  116.09
   0   8   0 2057.89  116.39
   1  -8   0  481.25   27.90
  -1  -8   0  458.35   28.80
   1  -8   0  462.65   27.80
   1  -8   0  486.15   29.00
  -1  -8   0  532.25   30.30
   1  -8   0  480.35   30.40
  -1  -8   0  478.15   29.00
   1  -8   0  480.95   28.00
  -1  -8   0  559.64   29.10
   1  -8   0  478.25   29.20
   1  -8   0  456.85   28.80
  -1  -8   0  501.15   28.80
   1  -8   0  462.45   29.10
  -1  -8   0  517.85   27.40
   1   8   0  483.65   28.80
  -1   8   0  458.15   28.90
   1   8   0  473.45   29.00
   1   8   0  494.25   29.00
  -1   8   0  448.26   29.00
  -1   8   0  494.65   29.20
   1   8   0  484.05   28.70
   1   8   0  474.35   27.20
  -1   8   0  480.25   28.90
   1   8   0  505.85   29.10
  -1   8   0  533.15   30.20
   2  -8   0  727.23   38.40
  -2  -8   0  688.23   39.70
  -2  -8   0  661.73   38.90
  -2  -8   0  556.84   37.30
  -2  -8   0  663.13   38.50
   2  -8   0  640.34   40.50
   2  -8   0  649.34   39.10
   2  -8   0  689.83   38.20
   2  -8   0  744.33   39.30
   2  -8   0  673.63   39.20
   2  -8   0  701.13   39.00
  -2  -8   0  646.64   38.70
  -2  -8   0  665.53   38.50
   2  -8   0  676.43   38.20
  -2   8   0  668.33   39.20
   2   8   0  673.43   38.60
   2   8   0  683.23   40.00
  -2   8   0  663.33   38.80
  -2   8   0  644.74   40.10
   2   8   0  644.94   38.80
   2   8   0  701.33   37.10
  -2   8   0  717.73   39.30
   2   8   0  675.83   38.80
   2   8   0  672.03   38.40
  -2   8   0  661.53   38.90
   3  -8   0  510.15   30.90
   3  -8   0  571.24   31.20
   3  -8   0  521.55   30.90
   3  -8   0  520.35   31.70
  -3  -8   0  522.65   29.90
  -3  -8   0  533.55   32.00
  -3  -8   0  508.95   31.10
  -3  -8   0  496.05   31.10
   3  -8   0  555.04   31.40
  -3  -8   0  539.25   31.30
   3  -8   0  449.16   31.10
   3  -8   0  552.64   33.20
   3   8   0  522.45   30.80
   3   8   0  542.95   29.80
   3   8   0  495.45   30.00
  -3   8   0  523.15   31.60
   3   8   0  548.35   31.10
   3   8   0  493.05   30.70
   3   8   0  538.85   31.10
  -3   8   0  529.15   31.20
  -3   8   0  525.75   31.20
  -3   8   0  471.35   33.40
  -3   8   0  527.75   31.60
   4  -8   0    6.10    4.80
  -4  -8   0    5.50    3.90
  -4  -8   0    7.50    4.00
  -4  -8   0    6.30    4.40
   4  -8   0    5.00    4.30
   4  -8   0    4.40    4.80
  -4  -8   0   11.80    3.60
   4  -8   0    1.20    4.90
  -4  -8   0   11.40    3.90
  -4  -8   0    4.40    4.10
   4  -8   0    5.90    7.20
   4  -8   0   10.00    5.10
   4  -8   0    7.20    6.60
  -4  -8   0    1.20    4.90
  -4   8   0    5.80    4.40
  -4   8   0    3.70    4.90
   4   8   0   17.00    4.30
  -4   8   0    2.20    4.30
   4   8   0    6.70    3.30
  -4   8   0    7.70    4.90
   4   8   0    8.30    4.10
   4   8   0   11.10    4.40
  -4   8   0   13.00    6.30
   4   8   0    3.80    4.00
   4   8   0   10.60    4.70
  -5  -8   0  484.85   29.10
  -5  -8   0  490.85   28.60
   5  -8   0  534.65   30.20
   5  -8   0  429.66   29.40
  -5  -8   0  492.35   28.50
  -5  -8   0  493.35   28.40
   5  -8   0  492.65   31.80
   5  -8   0  464.45   29.80
   5  -8   0  446.96   29.20
  -5  -8   0  463.25   28.30
  -5  -8   0  459.85   28.80
   5  -8   0  463.85   29.60
   5   8   0  504.95   29.30
   5   8   0  480.95   29.20
  -5   8   0  508.95   30.10
  -5   8   0  406.36   31.30
   5   8   0  449.06   28.70
   5   8   0  444.86   28.70
  -5   8   0  479.15   31.70
  -5   8   0  487.65   29.10
  -5   8   0  451.75   29.10
   5   8   0  454.55   28.70
   6  -8   0  287.97   23.40
  -6  -8   0  300.77   21.10
  -6  -8   0  299.77   20.00
   6  -8   0  311.47   22.70
  -6  -8   0  317.87   20.70
   6  -8   0  261.87   21.10
  -6  -8   0  317.87   20.60
   6  -8   0  293.87   21.20
  -6  -8   0  304.57   19.70
   6  -8   0  326.27   21.50
   6  -8   0  273.27   22.10
   6  -8   0  314.37   21.70
  -6  -8   0  315.97   20.90
  -6   8   0  314.57   26.70
   6   8   0  305.17   20.50
   6   8   0  303.27   20.50
   6   8   0  304.07   20.50
  -6   8   0  295.37   23.70
   6   8   0  303.57   21.80
  -6   8   0  282.07   21.70
  -6   8   0  329.47   20.80
   6   8   0  339.17   20.80
  -6   8   0  305.37   21.50
   6   8   0  319.57   22.10
   7  -8   0  324.17   23.80
  -7  -8   0  308.27   21.60
   7  -8   0  350.56   25.50
   7  -8   0  310.67   22.00
   7  -8   0  289.77   23.70
   7  -8   0  302.27   22.20
   7  -8   0  304.17   23.90
   7  -8   0  310.47   22.10
  -7  -8   0  320.27   20.10
  -7  -8   0  313.87   22.20
  -7  -8   0  309.77   21.40
   7   8   0  313.77   21.00
   7   8   0  267.37   26.20
  -7   8   0  310.97   21.80
  -7   8   0  289.77   22.00
   7   8   0  280.57   22.90
  -7   8   0  333.87   25.40
  -7   8   0  338.87   22.80
   7   8   0  287.47   20.90
   7   8   0  275.67   22.40
  -8  -8   0  270.07   19.00
   8  -8   0  312.57   24.40
  -8  -8   0  244.88   20.50
   8  -8   0  300.17   21.60
   8  -8   0  298.47   21.40
  -8  -8   0  286.77   21.90
   8  -8   0  280.47   24.20
   8  -8   0  275.17   23.30
  -8  -8   0  265.47   20.60
   8  -8   0  308.57   21.80
   8  -8   0  284.87   21.40
  -8  -8   0  288.07   20.60
   8   8   0  263.47   22.70
   8   8   0  283.47   24.00
  -8   8   0  297.77   22.30
   8   8   0  261.27   20.00
   8   8   0  276.07   20.20
   8   8   0  305.47   22.80
  -8   8   0  289.87   24.80
  -8   8   0  263.27   20.60
   8   8   0  260.47   19.60
   9  -8   0  441.86   33.40
   9  -8   0  477.05   33.50
  -9  -8   0  484.85   30.20
  -9  -8   0  450.85   31.70
   9  -8   0  481.75   33.80
   9  -8   0  469.75   31.40
   9  -8   0  452.65   31.10
   9  -8   0  505.65   31.70
   9   8   0  479.85   30.30
   9   8   0  430.96   29.30
   9   8   0  435.86   32.60
  -9   8   0  463.35   34.90
   9   8   0  454.25   30.20
  -9   8   0  445.86   31.80
 -10  -8   0  129.09   16.70
  10  -8   0  156.28   17.70
  10  -8   0  157.88   17.10
  10  -8   0  158.48   19.30
  10  -8   0  192.38   21.00
  10  -8   0  172.28   17.80
  10   8   0  148.79   21.90
  10   8   0  174.78   16.60
 -10   8   0  199.98   26.50
  10   8   0  197.18   19.90
  10   8   0  163.28   19.90
  10   8   0  185.38   15.50
   0  -9   0   -0.60    4.30
   0  -9   0   -1.10    4.60
   0  -9   0   -3.80    3.60
   0  -9   0   -1.40    3.90
   0  -9   0    8.30    4.00
   0  -9   0   -0.50    2.40
   0   9   0   -2.10    3.30
   0   9   0    5.40    4.30
   0   9   0   -3.20    3.50
   0   9   0   -1.30    3.70
   0   9   0   -4.90    3.70
  -1  -9   0 1403.16   70.99
   1  -9   0 1271.37   67.89
   1  -9   0 1104.49   68.79
  -1  -9   0 1252.87   69.19
   1  -9   0 1138.99   68.89
   1  -9   0 1207.98   67.89
   1  -9   0 1340.67   70.99
   1  -9   0 1266.27   69.49
  -1  -9   0 1305.67   67.29
  -1  -9   0 1243.48   68.89
   1  -9   0 1267.87   67.79
   1  -9   0 1215.48   69.29
  -1  -9   0 1248.68   68.99
  -1  -9   0 1207.48   72.79
  -1   9   0 1233.08   69.09
  -1   9   0 1200.08   68.99
  -1   9   0 1201.98   69.29
   1   9   0 1196.78   69.09
   1   9   0 1266.37   72.69
   1   9   0 1155.18   68.99
  -1   9   0 1368.16   69.69
   1   9   0 1232.98   67.09
   1   9   0 1227.98   68.89
  -1   9   0 1173.28   69.89
   1   9   0 1188.68   68.99
  -2  -9   0   60.99    7.10
   2  -9   0   55.59    7.10
   2  -9   0   51.29    6.90
  -2  -9   0   42.00    8.30
  -2  -9   0   64.29    8.90
  -2  -9   0   49.20    5.50
   2  -9   0   47.10    8.10
   2  -9   0   53.89    7.60
   2  -9   0   42.50    5.90
   2  -9   0   43.10    6.00
   2  -9   0   51.49    7.50
  -2  -9   0   54.59    6.70
   2  -9   0   45.30    6.70
  -2  -9   0   45.60    7.10
   2  -9   0   44.40    6.60
  -2   9   0   65.59    9.10
  -2   9   0   52.19    7.40
   2   9   0   53.69    6.80
  -2   9   0   45.30    6.60
   2   9   0   53.49    6.70
   2   9   0   50.39    5.00
   2   9   0   56.29    7.20
  -2   9   0   50.89    7.30
   2   9   0   46.50    7.10
   2   9   0   48.00    7.00
  -2   9   0   51.49    7.20
   3  -9   0  203.08   15.00
   3  -9   0  192.08   14.90
  -3  -9   0  208.58   13.20
   3  -9   0  195.28   15.30
  -3  -9   0  197.58   15.00
   3  -9   0  212.28   15.80
  -3  -9   0  162.28   14.70
   3  -9   0  198.58   18.40
   3  -9   0  207.68   14.70
   3  -9   0  231.18   19.60
  -3  -9   0  196.88   14.40
  -3  -9   0  167.08   18.10
   3  -9   0  213.98   14.60
   3   9   0  202.98   12.80
  -3   9   0  206.78   15.00
  -3   9   0  199.98   15.50
   3   9   0  187.28   13.70
  -3   9   0  225.58   17.20
   3   9   0  193.48   14.80
   3   9   0  199.78   14.60
  -3   9   0  213.18   15.30
   3   9   0  192.48   14.80
  -3   9   0  219.98   15.60
   3   9   0  188.48   14.30
   4  -9   0  583.24   33.90
  -4  -9   0  537.35   34.30
  -4  -9   0  503.25   33.10
   4  -9   0  560.04   33.70
   4  -9   0  642.44   42.70
  -4  -9   0  579.54   32.30
   4  -9   0  604.14   34.00
   4  -9   0  512.85   33.50
   4  -9   0  543.65   33.80
  -4  -9   0  568.74   34.50
   4  -9   0  599.34   34.30
  -4  -9   0  571.24   32.80
  -4  -9   0  542.05   32.90
  -4   9   0  553.84   34.30
   4   9   0  550.64   33.40
  -4   9   0  541.45   33.70
  -4   9   0  562.74   34.20
   4   9   0  519.75   33.20
   4   9   0  576.54   32.50
   4   9   0  535.45   31.90
  -4   9   0  539.95   33.60
   4   9   0  536.45   33.20
   4   9   0  574.74   33.60
  -4   9   0  560.94   35.90
   5  -9   0 1174.18   67.39
  -5  -9   0 1240.78   66.19
   5  -9   0 1105.49   68.39
  -5  -9   0 1200.48   66.09
   5  -9   0 1113.99   66.19
  -5  -9   0 1202.78   65.09
  -5  -9   0 1207.68   65.19
   5  -9   0 1113.09   70.69
  -5  -9   0 1226.58   65.19
   5  -9   0 1172.68   66.79
   5  -9   0 1112.99   66.49
  -5  -9   0 1144.99   65.19
  -5  -9   0 1216.48   63.59
   5  -9   0 1065.99   66.39
   5   9   0 1159.58   65.79
   5   9   0 1125.29   65.59
  -5   9   0 1180.38   68.79
   5   9   0 1175.18   65.89
   5   9   0 1191.78   65.79
  -5   9   0 1202.48   67.79
  -5   9   0 1167.28   66.59
   5   9   0 1163.48   63.49
  -5   9   0 1126.99   65.99
   5   9   0 1137.29   65.49
   6  -9   0  342.87   23.40
   6  -9   0  347.17   26.20
  -6  -9   0  350.66   23.00
   6  -9   0  363.26   23.70
  -6  -9   0  309.97   22.60
  -6  -9   0  326.87   22.40
   6  -9   0  325.47   24.30
  -6  -9   0  349.77   22.30
  -6  -9   0  328.17   21.70
  -6  -9   0  319.87   21.80
   6  -9   0  297.97   24.00
   6  -9   0  336.77   23.20
   6  -9   0  368.86   26.50
  -6   9   0  300.97   22.70
  -6   9   0  342.07   26.20
   6   9   0  339.17   22.60
   6   9   0  334.57   22.50
   6   9   0  343.77   23.20
   6   9   0  324.67   22.30
   6   9   0  357.16   22.70
   6   9   0  345.37   23.40
  -6   9   0  365.76   24.40
  -6   9   0  378.76   26.60
  -7  -9   0   48.20    8.40
   7  -9   0   59.19   10.60
  -7  -9   0   49.40    9.10
  -7  -9   0   51.49    7.40
   7  -9   0   48.90    8.70
   7  -9   0   39.40   10.30
   7  -9   0   50.59    8.80
   7  -9   0   50.79   12.40
  -7  -9   0   41.00    8.30
   7  -9   0   49.00    8.60
  -7  -9   0   54.09    8.30
  -7  -9   0   52.39    7.70
   7   9   0   53.89    8.00
  -7   9   0   39.30   11.00
   7   9   0   44.70    7.70
  -7   9   0   41.30   13.60
   7   9   0   37.50    7.60
   7   9   0   60.99    8.70
  -7   9   0   48.60    8.20
   7   9   0   51.29    9.20
  -7   9   0   41.50    8.20
  -8  -9   0  535.05   33.80
   8  -9   0  523.35   38.40
   8  -9   0  518.15   34.20
   8  -9   0  528.95   34.40
  -8  -9   0  564.34   33.50
   8  -9   0  511.45   37.00
   8  -9   0  582.54   42.30
   8  -9   0  558.74   36.10
  -8  -9   0  560.44   34.60
   8  -9   0  517.85   36.10
   8   9   0  531.55   33.40
   8   9   0  524.25   32.70
  -8   9   0  477.35   37.20
   8   9   0  492.15   34.60
  -8   9   0  553.54   35.40
   8   9   0  521.65   35.00
   8   9   0  476.75   33.10
   9  -9   0  102.89   14.00
  -9  -9   0   69.39   10.20
   9  -9   0  106.39   13.70
  -9  -9   0  118.59   10.70
   9  -9   0  123.39   14.70
   9  -9   0   99.29   15.10
   9  -9   0   82.19   14.70
  -9  -9   0  127.79   14.20
  -9  -9   0  117.59   13.40
   9  -9   0   92.69   13.30
   9   9   0   96.29   13.80
   9   9   0  114.89   12.80
   9   9   0   96.49   16.00
  -9   9   0  112.59   14.40
   9   9   0   95.99   11.20
   9   9   0  106.19   12.80
  10  -9   0  139.59   16.90
 -10  -9   0  164.78   15.70
  10  -9   0  146.09   19.40
  10  -9   0  125.29   18.30
  10  -9   0  131.59   22.30
  10  -9   0  111.69   17.20
  10  -9   0  146.09   17.10
  10   9   0  153.68   19.40
  10   9   0  122.49   14.20
  10   9   0  153.08   15.30
  10   9   0  146.09   17.50
  10   9   0  144.69   15.70
 -10   9   0  149.29   17.60
   0 -10   0 2522.65  138.29
   0 -10   0 2555.44  138.09
   0 -10   0 2743.53  139.99
   0 -10   0 2389.86  139.09
   0 -10   0 2601.04  136.29
   0  10   0 2512.85  138.29
   0  10   0 2615.14  138.39
   0  10   0 2481.65  138.69
   0  10   0 2630.84  138.19
   0  10   0 2218.48  137.69
  -1 -10   0  263.97   19.20
  -1 -10   0  264.37   17.60
   1 -10   0  224.88   15.70
   1 -10   0  252.77   17.90
  -1 -10   0  243.48   17.20
  -1 -10   0  258.37   17.90
   1 -10   0  258.17   17.40
   1 -10   0  264.47   19.60
   1 -10   0  246.18   17.70
   1 -10   0  245.08   15.70
   1 -10   0  249.88   16.20
  -1 -10   0  254.97   17.50
   1 -10   0  250.77   17.40
  -1 -10   0  277.27   15.20
  -1  10   0  207.48   17.30
  -1  10   0  258.27   17.80
  -1  10   0  228.18   18.30
  -1  10   0  240.18   17.40
   1  10   0  242.18   14.90
  -1  10   0  251.27   17.60
   1  10   0  244.28   17.60
   1  10   0  252.07   17.40
   1  10   0  250.07   17.30
   1  10   0  232.48   17.40
   2 -10   0   31.60    6.30
  -2 -10   0   28.70    6.00
  -2 -10   0   25.80    4.50
   2 -10   0   26.90    5.90
  -2 -10   0   35.90   12.90
   2 -10   0   27.40    6.30
   2 -10   0   32.60    5.50
   2 -10   0   25.70   11.80
   2 -10   0   27.40    5.50
   2 -10   0   30.70    5.20
  -2 -10   0   28.50    5.70
   2 -10   0   22.60    5.90
   2 -10   0   24.70    6.40
  -2 -10   0   29.10    6.30
  -2  10   0   29.10    7.40
   2  10   0   30.90    6.00
   2  10   0   24.40    5.40
  -2  10   0   24.10    5.80
   2  10   0   30.90    3.80
  -2  10   0   20.50    5.60
   2  10   0   27.60    6.20
  -2  10   0   24.60    6.20
  -2  10   0   13.80    6.50
   2  10   0   29.90    5.90
   3 -10   0  217.18   17.40
  -3 -10   0  210.08   17.40
   3 -10   0  229.28   16.80
   3 -10   0  254.57   16.90
   3 -10   0  245.78   17.40
   3 -10   0  225.98   17.30
   3 -10   0  232.58   17.90
   3 -10   0  233.28   23.40
  -3 -10   0  233.18   16.70
   3 -10   0  237.08   17.50
   3 -10   0  267.47   20.60
  -3 -10   0  246.18   15.00
  -3 -10   0  248.88   17.20
   3  10   0  239.98   14.80
   3  10   0  251.07   17.30
  -3  10   0  238.48   17.90
  -3  10   0  221.28   18.80
   3  10   0  243.18   16.30
  -3  10   0  241.18   17.40
   3  10   0  229.78   18.60
  -3  10   0  225.38   17.50
   3  10   0  249.58   19.50
   3  10   0  244.88   17.30
  -3  10   0  223.48   18.90
  -4 -10   0   87.49    9.60
   4 -10   0   71.09    9.40
   4 -10   0   78.49   10.40
  -4 -10   0   75.99    9.00
   4 -10   0   70.39    9.20
   4 -10   0   60.29    8.70
  -4 -10   0   81.89   13.50
  -4 -10   0   76.39    7.80
   4 -10   0   84.39    9.90
   4 -10   0   75.29   11.40
   4 -10   0   72.19    9.50
   4 -10   0   87.59   10.60
  -4 -10   0   77.59   10.20
   4  10   0   88.79    8.00
   4  10   0   66.09    8.90
   4  10   0   88.19    9.70
  -4  10   0   80.89   10.00
   4  10   0   75.19    9.70
  -4  10   0   79.59    9.60
   4  10   0   79.49    9.20
  -4  10   0   67.09    9.90
   4  10   0   71.29    8.10
  -4  10   0   84.99   12.10
  -4  10   0   74.19    9.80
  -5 -10   0   22.80    4.90
  -5 -10   0   17.40    4.10
   5 -10   0   11.10    6.60
   5 -10   0   18.40    6.00
   5 -10   0   18.60    7.00
  -5 -10   0   21.10    5.60
   5 -10   0   15.70    6.80
  -5 -10   0   22.70    6.60
   5 -10   0   19.20    6.50
   5 -10   0   11.30    8.00
  -5 -10   0   18.80    5.30
  -5 -10   0   21.10    6.10
   5 -10   0   14.70    7.00
  -5  10   0   19.60    6.50
   5  10   0   11.10    5.00
  -5  10   0   16.00    7.70
   5  10   0   19.00    4.00
  -5  10   0   11.10    6.60
   5  10   0   21.80    6.20
   5  10   0   19.30    5.60
  -5  10   0    9.60    5.90
  -5  10   0   22.90    6.50
   5  10   0   18.40    5.40
   6 -10   0  404.96   31.80
  -6 -10   0  462.05   28.60
  -6 -10   0  421.36   27.30
  -6 -10   0  475.65   27.90
   6 -10   0  388.16   32.10
   6 -10   0  398.86   29.00
   6 -10   0  471.15   30.00
   6 -10   0  404.06   28.80
   6 -10   0  448.96   29.30
  -6 -10   0  468.65   29.60
   6 -10   0  423.76   29.70
  -6 -10   0  461.25   28.80
  -6 -10   0  457.35   27.60
  -6  10   0  459.75   30.00
   6  10   0  450.15   28.80
   6  10   0  443.06   28.20
  -6  10   0  467.65   32.10
  -6  10   0  397.46   28.10
   6  10   0  445.86   28.20
  -6  10   0  453.45   28.80
  -6  10   0  457.35   29.50
   6  10   0  445.66   28.30
  -7 -10   0  367.96   24.30
  -7 -10   0  410.86   25.70
   7 -10   0  385.96   26.50
  -7 -10   0  350.36   24.60
   7 -10   0  404.26   28.70
   7 -10   0  358.36   29.50
  -7 -10   0  362.66   25.60
  -7 -10   0  380.36   25.10
   7 -10   0  385.66   27.60
   7 -10   0  363.16   32.60
   7 -10   0  331.67   31.90
  -7 -10   0  350.16   25.10
   7 -10   0  347.57   27.50
  -7  10   0  396.46   27.50
  -7  10   0  397.36   26.10
  -7  10   0  405.96   30.10
   7  10   0  373.26   25.90
   7  10   0  354.96   25.30
   7  10   0  450.35   31.50
   7  10   0  411.16   25.80
   7  10   0  394.46   25.40
   7  10   0  383.66   25.60
  -8 -10   0   39.90    9.00
   8 -10   0   44.40   10.60
   8 -10   0   42.30   11.10
  -8 -10   0   32.10    7.10
  -8 -10   0   39.80    9.60
   8 -10   0   27.70    8.70
   8 -10   0   40.90   11.40
   8 -10   0   38.70    9.00
   8 -10   0   32.20    8.50
  -8 -10   0   38.80    8.40
   8  10   0   29.40    7.40
   8  10   0   35.50    8.00
   8  10   0   30.80    8.80
   8  10   0   46.20   10.00
  -8  10   0   41.10   11.20
   8  10   0   29.80    7.40
  -8  10   0   43.10    9.90
   9 -10   0  131.09   16.10
   9 -10   0  140.79   17.70
  -9 -10   0  137.29   15.00
   9 -10   0  154.98   18.30
  -9 -10   0  139.29   18.50
   9 -10   0  158.68   16.80
  -9 -10   0  108.59   11.00
  -9 -10   0  102.39   12.30
   9 -10   0  104.79   16.50
   9 -10   0  138.39   15.70
   9  10   0  144.59   14.90
   9  10   0  133.59   16.30
   9  10   0  158.78   14.50
  -9  10   0  159.38   17.40
   9  10   0  123.29   15.80
   9  10   0  157.38   14.60
   0 -11   0    4.70    4.70
   0 -11   0   -0.80    4.90
   0 -11   0   -2.10    4.60
   0 -11   0    1.00    2.80
   0 -11   0    5.20    5.80
   0  11   0   -1.20    4.80
   0  11   0   -2.80    4.90
   0  11   0    3.10    4.90
   0  11   0    1.50    4.40
   0  11   0   -0.10    4.20
   1 -11   0  912.51   54.29
   1 -11   0  922.41   53.99
   1 -11   0  891.71   54.49
  -1 -11   0  871.01   55.09
   1 -11   0  962.90   59.89
  -1 -11   0 1012.60   51.79
  -1 -11   0  982.00   54.39
   1 -11   0  960.20   52.39
  -1 -11   0  933.01   54.09
  -1 -11   0  894.21   53.69
   1 -11   0  930.51   52.19
   1 -11   0  976.00   54.19
  -1 -11   0 1029.40   56.19
  -1  11   0  969.00   54.19
  -1  11   0  895.81   55.09
  -1  11   0  947.71   54.49
   1  11   0  855.21   54.09
   1  11   0  881.31   54.09
   1  11   0  902.21   53.79
  -1  11   0 1023.00   54.49
   1  11   0  946.21   53.99
  -2 -11   0   90.09   10.70
  -2 -11   0   77.29    9.50
   2 -11   0   60.29    8.50
   2 -11   0   77.89    9.90
   2 -11   0   61.89    9.20
  -2 -11   0   56.09    7.00
   2 -11   0   96.29   15.30
   2 -11   0   83.59   13.50
  -2 -11   0   89.49   11.30
  -2 -11   0  104.09   10.20
  -2 -11   0   79.19   10.00
   2 -11   0   66.39    8.10
   2 -11   0   66.79    8.40
   2 -11   0   75.09    8.30
   2  11   0   68.09    9.00
  -2  11   0   76.89    9.90
   2  11   0   72.89    9.30
   2  11   0   84.99   10.00
  -2  11   0   74.99    9.30
  -2  11   0   79.19   11.30
   2  11   0   77.49    9.90
  -2  11   0   77.69   10.20
  -2  11   0   80.99   10.00
   2  11   0   73.79    6.40
   2  11   0   68.79    8.80
   3 -11   0   89.19   10.40
  -3 -11   0  107.79   14.30
   3 -11   0   77.69   10.00
   3 -11   0   84.09   11.10
  -3 -11   0   82.69   10.30
   3 -11   0  113.89   14.90
   3 -11   0   74.19   10.20
  -3 -11   0   87.39    9.90
  -3 -11   0   80.39   17.60
   3 -11   0   83.59    9.60
  -3 -11   0   94.29    7.60
   3 -11   0  101.39   15.20
   3 -11   0   79.89    9.70
   3 -11   0   79.59   10.30
  -3  11   0   85.69   10.90
   3  11   0   97.89   10.20
   3  11   0   89.19   10.60
   3  11   0   94.69   12.40
  -3  11   0   89.69   11.40
  -3  11   0   84.59   12.30
   3  11   0   86.49    9.80
   3  11   0   89.79    7.40
   3  11   0   87.69   14.60
  -3  11   0   69.69    9.50
  -3  11   0   76.09    9.60
   4 -11   0  187.28   15.80
  -4 -11   0  165.98   14.70
   4 -11   0  184.18   18.70
   4 -11   0  172.58   15.40
   4 -11   0  189.38   14.90
  -4 -11   0  179.28   12.60
   4 -11   0  170.78   14.70
   4 -11   0  181.38   16.60
  -4 -11   0  162.38   14.20
  -4 -11   0  179.08   15.40
  -4 -11   0  189.98   14.40
   4 -11   0  173.68   16.10
   4  11   0  183.18   14.90
  -4  11   0  179.78   15.10
  -4  11   0  196.98   16.30
   4  11   0  176.18   12.40
   4  11   0  178.58   14.50
   4  11   0  171.88   14.70
  -4  11   0  187.08   15.30
  -4  11   0  180.28   15.70
   4  11   0  169.98   13.30
  -4  11   0  190.08   17.60
   4  11   0  176.08   14.50
   5 -11   0 1087.49   61.09
  -5 -11   0 1011.90   58.49
   5 -11   0 1030.90   61.29
   5 -11   0 1069.89   63.59
  -5 -11   0 1022.10   59.69
  -5 -11   0 1119.29   60.79
   5 -11   0 1005.30   61.09
   5 -11   0 1026.30   60.79
   5 -11   0  977.20   60.59
  -5 -11   0 1061.79   59.79
  -5 -11   0 1021.40   58.49
   5 -11   0 1041.60   63.99
   5 -11   0 1119.69   61.09
  -5  11   0 1079.89   61.39
  -5  11   0  954.60   60.49
  -5  11   0 1009.10   61.39
   5  11   0 1085.69   60.49
  -5  11   0 1037.00   60.59
   5  11   0 1060.39   58.19
   5  11   0 1075.79   60.39
   5  11   0 1124.39   59.09
  -5  11   0 1130.99   64.19
   5  11   0 1023.20   60.49
   5  11   0 1005.50   60.39
   6 -11   0  859.01   56.79
  -6 -11   0 1006.60   56.59
   6 -11   0 1025.40   57.49
  -6 -11   0  972.20   55.09
   6 -11   0  978.50   57.69
  -6 -11   0  967.00   55.49
   6 -11   0 1032.90   57.79
  -6 -11   0 1028.50   56.79
   6 -11   0 1008.80   57.59
  -6 -11   0  978.00   55.49
   6 -11   0  959.70   56.99
   6 -11   0  822.52   62.89
   6 -11   0  931.81   57.29
  -6  11   0 1023.10   57.99
   6  11   0  929.41   55.99
   6  11   0  941.71   56.19
  -6  11   0 1025.60   57.99
   6  11   0  987.90   59.29
   6  11   0  919.21   55.99
   6  11   0  892.71   56.49
  -6  11   0 1043.30   62.09
   7 -11   0  161.38   16.50
   7 -11   0  137.09   15.20
  -7 -11   0  115.09   11.90
  -7 -11   0  153.08   14.40
  -7 -11   0  161.18   15.00
   7 -11   0  147.89   16.60
   7 -11   0  142.59   15.70
  -7 -11   0  149.79   13.30
  -7 -11   0  108.59   12.10
   7 -11   0  142.69   18.90
   7 -11   0  158.18   15.40
  -7  11   0  154.48   16.60
  -7  11   0  156.48   18.80
   7  11   0  148.49   14.10
   7  11   0  147.99   14.20
  -7  11   0  149.39   14.90
   7  11   0  166.08   14.40
   7  11   0  181.78   14.90
  -8 -11   0  335.27   23.10
   8 -11   0  310.07   26.20
   8 -11   0  319.07   25.00
   8 -11   0  312.37   24.50
   8 -11   0  311.57   24.50
  -8 -11   0  340.77   24.00
   8 -11   0  302.17   27.70
  -8 -11   0  342.27   23.90
   8 -11   0  356.06   26.30
  -8  11   0  330.27   25.80
   8  11   0  313.47   23.50
   8  11   0  336.17   26.90
   8  11   0  320.57   23.00
   8  11   0  329.47   23.60
   8  11   0  317.07   24.80
  -9 -11   0   -2.00    4.90
   9 -11   0    4.50    7.60
   9 -11   0   10.50   10.00
  -9 -11   0    5.00    5.10
   9 -11   0    2.40    9.70
   9 -11   0   11.40    8.30
   9 -11   0   21.20    8.30
   9 -11   0   11.60   10.30
   9  11   0   -1.10    6.70
  -9  11   0    1.90    8.80
   9  11   0   13.30    9.10
   9  11   0   23.80    7.90
  -9  11   0   -5.80    5.00
   9  11   0   10.30   10.10
   9  11   0    5.70    7.50
  -9  11   0    1.80    5.10
   0 -12   0 1440.06   83.29
   0 -12   0 1543.45   85.49
   0 -12   0 1521.35   82.99
   0 -12   0 1374.86   84.19
   0 -12   0 1556.64   83.39
   0 -12   0 1435.86   80.49
   0  12   0 1512.35   82.99
   0  12   0 1577.34   83.09
   0  12   0 1485.95   83.19
   0  12   0 1413.76   83.19
   0  12   0 1372.16   83.49
  -1 -12   0  524.95   34.10
   1 -12   0  537.55   34.40
  -1 -12   0  604.04   34.30
   1 -12   0  535.65   34.00
   1 -12   0  589.44   34.30
   1 -12   0  516.45   36.90
  -1 -12   0  609.34   31.70
  -1 -12   0  589.54   34.10
  -1 -12   0  541.35   34.40
  -1 -12   0  562.44   36.70
   1 -12   0  561.04   32.00
   1 -12   0  499.25   31.80
   1 -12   0  537.55   34.50
   1  12   0  547.75   34.30
  -1  12   0  505.85   34.20
  -1  12   0  537.05   35.40
   1  12   0  575.04   34.10
   1  12   0  574.24   34.40
  -1  12   0  541.45   34.60
   1  12   0  517.05   34.30
  -1  12   0  560.44   34.60
  -1  12   0  585.64   34.40
   1  12   0  532.35   33.90
  -2 -12   0  291.47   19.10
  -2 -12   0  243.28   18.80
   2 -12   0  265.17   17.50
   2 -12   0  283.17   19.50
  -2 -12   0  263.57   21.00
   2 -12   0  251.37   20.20
   2 -12   0  243.58   18.00
   2 -12   0  272.37   20.00
   2 -12   0  251.47   19.10
   2 -12   0  279.77   22.00
   2 -12   0  253.97   17.30
  -2 -12   0  260.87   19.70
  -2 -12   0  267.27   18.80
   2 -12   0  261.47   17.60
  -2  12   0  268.07   19.30
  -2  12   0  253.27   19.60
   2  12   0  221.68   18.50
   2  12   0  252.17   21.30
   2  12   0  220.58   18.30
  -2  12   0  257.57   20.60
  -2  12   0  254.97   19.00
   2  12   0  251.47   19.00
  -2  12   0  282.07   20.00
   2  12   0  252.47   19.60
  -3 -12   0   -0.90    6.10
   3 -12   0   10.80    6.20
   3 -12   0   16.80    5.90
  -3 -12   0   19.30    5.60
   3 -12   0   16.30    5.90
  -3 -12   0   13.30    5.50
   3 -12   0   10.50   12.10
   3 -12   0   24.70    6.00
  -3 -12   0   18.40    8.00
   3 -12   0   20.80    6.30
   3 -12   0   16.90    9.00
  -3 -12   0   12.60    6.70
   3 -12   0   19.00    7.00
   3 -12   0   20.80    6.70
  -3  12   0   30.50    8.20
   3  12   0   16.00    6.30
   3  12   0   16.10    3.50
  -3  12   0   17.60    6.30
  -3  12   0   14.10    6.70
   3  12   0   16.80    5.90
   3  12   0   17.10    6.30
  -3  12   0   23.70    7.60
   3  12   0   15.00    5.70
   3  12   0   14.20    5.90
  -3  12   0   25.80    7.00
   4 -12   0  484.15   31.90
   4 -12   0  508.25   33.10
   4 -12   0  461.95   31.00
   4 -12   0  486.45   31.90
  -4 -12   0  497.65   30.50
   4 -12   0  455.35   30.50
  -4 -12   0  480.95   28.10
  -4 -12   0  500.75   31.40
   4 -12   0  474.05   32.50
   4 -12   0  455.15   31.40
   4 -12   0  487.35   34.50
  -4 -12   0  463.65   30.20
   4 -12   0  531.85   31.20
   4  12   0  517.95   31.00
   4  12   0  464.05   32.20
   4  12   0  504.25   28.20
  -4  12   0  513.05   31.50
  -4  12   0  433.66   31.50
  -4  12   0  506.45   31.60
  -4  12   0  484.45   32.40
   4  12   0  489.95   29.70
  -4  12   0  477.25   33.70
   4  12   0  518.45   31.20
   4  12   0  479.05   30.90
  -5 -12   0   34.70    6.20
   5 -12   0   25.70    7.70
   5 -12   0   21.70    7.40
   5 -12   0   22.60    8.00
  -5 -12   0   35.70    7.90
   5 -12   0   31.30    7.90
   5 -12   0   29.40    8.00
   5 -12   0   32.00    8.50
  -5 -12   0   34.80    5.70
  -5 -12   0   34.40    8.60
   5 -12   0   30.90   18.20
   5 -12   0   38.00    7.90
  -5 -12   0   35.30    7.00
   5 -12   0   30.10    8.40
  -5  12   0   26.60    7.70
   5  12   0   46.90    8.10
   5  12   0   28.90    6.80
   5  12   0   28.20    7.60
  -5  12   0   26.50   14.30
   5  12   0   32.10    5.70
  -5  12   0   32.40    7.80
   5  12   0   33.60    7.20
  -5  12   0   28.80    8.00
   5  12   0   30.40    5.40
  -5  12   0   31.40    9.00
   6 -12   0  796.12   48.90
   6 -12   0  807.72   51.99
   6 -12   0  720.23   50.39
   6 -12   0  849.22   49.20
   6 -12   0  703.53   48.40
   6 -12   0  726.13   48.70
  -6 -12   0  829.72   48.40
   6 -12   0  834.02   49.00
  -6 -12   0  820.72   46.20
  -6 -12   0  805.12   47.10
   6 -12   0  827.82   48.90
   6 -12   0  748.93   48.70
   6  12   0  830.72   47.70
   6  12   0  842.62   48.00
   6  12   0  800.22   47.80
  -6  12   0  806.02   48.40
   6  12   0  771.32   47.90
  -6  12   0  852.61   52.59
  -6  12   0  873.21   52.69
   6  12   0  786.62   47.80
   7 -12   0  506.75   33.10
   7 -12   0  466.85   35.60
   7 -12   0  446.06   33.00
   7 -12   0  472.55   35.20
  -7 -12   0  473.35   29.70
  -7 -12   0  488.85   31.60
   7 -12   0  477.55   32.70
   7 -12   0  475.45   32.10
   7 -12   0  471.45   32.00
   7 -12   0  471.95   33.20
   7  12   0  485.75   31.20
   7  12   0  447.56   30.90
  -7  12   0  525.05   33.70
   7  12   0  457.25   30.40
   7  12   0  471.85   31.30
   8 -12   0   23.20    9.50
   8 -12   0   19.10    8.70
  -8 -12   0    4.90    6.20
  -8 -12   0   18.60    7.80
  -8 -12   0   15.30    6.10
   8 -12   0   20.30   10.40
  -8 -12   0   21.50    5.90
   8 -12   0   23.80    8.30
   8 -12   0   16.90   10.00
   8 -12   0   22.80    9.40
  -8  12   0   15.60    9.60
   8  12   0   26.50    7.90
  -8  12   0   -3.10    5.80
   8  12   0   11.80   10.60
   8  12   0   29.90    7.60
   8  12   0   21.70    7.50
   9 -12   0   15.80   10.70
   9 -12   0    8.50    9.40
  -9 -12   0   11.30    8.20
  -9 -12   0   -0.30    5.40
   9 -12   0   27.80   14.40
   9 -12   0   13.80    8.80
   9 -12   0   26.80   10.30
   9 -12   0   31.00    9.90
   9  12   0   24.10    8.20
   9  12   0   15.20    8.00
   9  12   0   22.70    8.00
   9  12   0   21.80    7.80
  -9  12   0   30.20   17.10
   0 -13   0   -1.00    5.80
   0 -13   0    1.80    5.50
   0 -13   0    0.90    5.20
   0 -13   0   -0.20    4.80
   0 -13   0    2.50    3.50
   0 -13   0   -4.10    3.20
   0 -13   0   -9.30    6.60
   0  13   0    0.90    5.10
   0  13   0   -1.00    5.80
   0  13   0    4.30    5.70
   0  13   0   -0.10    4.80
   0  13   0    0.50    5.80
   1 -13   0  831.22   48.30
   1 -13   0  815.12   50.99
   1 -13   0  838.02   48.90
   1 -13   0  778.82   48.20
  -1 -13   0  814.02   51.29
   1 -13   0  816.82   45.80
   1 -13   0  831.52   48.80
  -1 -13   0  819.22   48.00
  -1 -13   0  885.61   45.50
  -1 -13   0  828.42   48.50
   1 -13   0  842.32   46.00
  -1 -13   0  778.92   48.50
   1  13   0  735.13   48.00
  -1  13   0  749.73   49.20
  -1  13   0  760.22   48.40
   1  13   0  713.63   47.60
  -1  13   0  850.71   49.90
   1  13   0  791.22   48.50
  -1  13   0  852.91   48.50
  -1  13   0  871.01   48.70
   1  13   0  802.42   48.40
   2 -13   0  185.28   15.10
  -2 -13   0  217.18   16.40
   2 -13   0  155.28   18.60
   2 -13   0  182.88   16.60
  -2 -13   0  241.78   17.70
   2 -13   0  192.88   14.50
   2 -13   0  187.68   17.10
   2 -13   0  202.38   16.60
  -2 -13   0  177.88   18.20
  -2 -13   0  195.48   16.60
   2 -13   0  209.98   14.40
  -2 -13   0  214.28   16.70
  -2 -13   0  194.08   12.60
   2 -13   0  179.88   17.10
   2  13   0  185.98   16.00
  -2  13   0  196.78   17.20
   2  13   0  180.68   15.80
  -2  13   0  181.68   16.80
   2  13   0  205.28   16.70
  -2  13   0  209.68   22.60
  -2  13   0  171.28   17.50
  -2  13   0  177.38   16.30
   2  13   0  200.58   16.40
  -3 -13   0  123.49   16.70
   3 -13   0  172.68   16.00
   3 -13   0  202.28   20.10
   3 -13   0  195.58   14.60
   3 -13   0  162.48   15.20
   3 -13   0  185.08   14.70
  -3 -13   0  187.38   15.90
   3 -13   0  153.18   18.50
  -3 -13   0  182.08   16.60
  -3 -13   0  194.78   15.20
   3 -13   0  181.38   16.90
  -3 -13   0  179.18   15.20
   3 -13   0  182.68   14.90
   3 -13   0  186.98   16.10
   3  13   0  175.88   15.50
  -3  13   0  173.08   16.00
  -3  13   0  184.28   16.90
   3  13   0  151.68   15.90
   3  13   0  172.68   15.60
   3  13   0  186.88   15.40
  -3  13   0  198.68   16.30
  -3  13   0  177.38   18.20
  -3  13   0  192.28   25.70
   3  13   0  178.98   19.90
  -4 -13   0  157.98   14.20
   4 -13   0  164.08   14.80
   4 -13   0  169.88   15.60
   4 -13   0  182.18   16.50
   4 -13   0  191.28   15.30
   4 -13   0  121.79   20.80
  -4 -13   0  168.78   15.70
  -4 -13   0  140.39   15.10
   4 -13   0  158.68   16.40
   4 -13   0  161.58   15.70
   4 -13   0  174.68   15.70
  -4 -13   0  167.58   15.30
  -4 -13   0  150.38   11.10
  -4 -13   0  134.89   14.20
   4 -13   0  169.18   16.10
  -4  13   0  159.98   15.40
   4  13   0  158.98   14.60
  -4  13   0  154.18   16.60
   4  13   0  152.78   11.00
  -4  13   0  152.58   16.40
   4  13   0  155.38   14.50
   4  13   0  156.78   15.10
   4  13   0  173.28   15.10
   4  13   0  154.88   13.40
  -4  13   0  176.28   15.80
  -4  13   0  165.88   21.40
   5 -13   0  500.35   34.30
   5 -13   0  551.84   34.90
   5 -13   0  534.95   34.10
   5 -13   0  564.94   34.00
   5 -13   0  499.35   34.10
  -5 -13   0  512.85   30.40
  -5 -13   0  584.64   33.10
   5 -13   0  475.25   33.70
   5 -13   0  520.65   33.90
  -5 -13   0  442.26   31.80
   5 -13   0  507.25   37.30
  -5 -13   0  527.15   32.00
   5 -13   0  551.54   33.70
  -5 -13   0  567.74   34.20
   5  13   0  564.64   33.90
   5  13   0  530.15   30.60
  -5  13   0  533.75   34.40
   5  13   0  515.35   31.20
   5  13   0  513.55   33.50
  -5  13   0  497.95   33.60
  -5  13   0  536.65   35.00
   5  13   0  528.85   33.60
  -5  13   0  496.65   36.80
  -5  13   0  525.15   34.00
   5  13   0  494.25   33.10
   6 -13   0  366.36   26.00
   6 -13   0  359.36   26.00
   6 -13   0  304.87   32.10
   6 -13   0  343.27   29.30
   6 -13   0  346.77   26.30
   6 -13   0  381.76   32.70
   6 -13   0  379.76   26.60
   6 -13   0  319.97   25.30
   6 -13   0  346.87   29.20
  -6 -13   0  331.37   25.10
   6  13   0  331.27   24.40
   6  13   0  312.97   24.50
  -6  13   0  372.56   26.70
  -6  13   0  349.37   25.50
   6  13   0  336.37   24.40
   6  13   0  377.26   22.50
   7 -13   0   81.49   12.30
   7 -13   0   79.39   12.60
   7 -13   0   66.19   11.30
  -7 -13   0   83.89   11.80
   7 -13   0   83.89   15.20
   7 -13   0  106.09   14.30
   7 -13   0   73.69   12.60
  -7 -13   0   59.49    8.10
   7  13   0   83.09   11.30
   7  13   0   98.79   10.90
   7  13   0   79.89   10.90
  -7  13   0   78.49   12.80
   7  13   0   85.99   18.70
   8 -13   0  124.99   15.80
   8 -13   0  111.69   14.60
   8 -13   0   98.59   15.40
   8 -13   0  137.29   17.00
   8 -13   0  108.79   15.10
   8 -13   0  112.89   18.00
  -8 -13   0  130.49   16.00
   8  13   0  110.49   13.20
   8  13   0  125.29   13.80
  -8  13   0  138.69   17.40
   8  13   0  108.89   14.00
   8  13   0  125.79   14.60
   0 -14   0  821.42   47.40
   0 -14   0  758.72   50.49
   0 -14   0  978.00   54.49
   0 -14   0  853.51   51.49
   0 -14   0  859.91   50.49
   0 -14   0  818.92   47.10
   0 -14   0  810.12   50.09
   0  14   0  827.72   50.89
   0  14   0  789.92   50.99
   0  14   0  889.31   50.79
   0  14   0  814.92   50.79
   0  14   0  964.60   51.49
   1 -14   0  234.88   19.30
   1 -14   0  227.38   25.70
   1 -14   0  233.78   19.90
  -1 -14   0  257.67   19.70
   1 -14   0  248.78   16.10
  -1 -14   0  251.67   19.90
  -1 -14   0  258.07   18.90
   1 -14   0  219.78   16.10
   1 -14   0  267.87   20.20
  -1 -14   0  252.07   19.00
   1 -14   0  231.28   23.10
  -1 -14   0  235.58   23.60
   1  14   0  247.28   19.60
  -1  14   0  222.88   20.30
  -1  14   0  226.38   19.90
   1  14   0  215.48   22.20
  -1  14   0  253.97   19.50
   1  14   0  230.68   18.80
  -1  14   0  249.97   19.90
  -1  14   0  225.88   19.50
   1  14   0  249.18   19.50
   1  14   0  231.48   19.30
   2 -14   0  972.00   56.89
   2 -14   0 1045.70   59.79
   2 -14   0  975.10   53.89
   2 -14   0  935.51   56.09
  -2 -14   0  926.11   55.99
  -2 -14   0  942.91   56.29
  -2 -14   0  940.91   55.49
   2 -14   0  949.80   55.99
   2 -14   0  971.40   53.99
   2 -14   0  949.71   57.49
   2 -14   0  993.00   56.89
   2  14   0  909.41   55.69
  -2  14   0  982.20   57.79
  -2  14   0  992.70   56.79
   2  14   0  924.41   55.79
   2  14   0  875.11   55.39
   2  14   0  884.51   55.79
  -2  14   0  938.11   55.99
  -2  14   0  913.31   56.39
  -2  14   0  962.40   55.99
   2  14   0  907.51   55.99
  -3 -14   0    6.40    5.80
   3 -14   0    2.50    5.50
   3 -14   0    1.60    6.60
   3 -14   0    6.40    6.90
   3 -14   0   -0.20    5.30
   3 -14   0   -2.60    9.70
   3 -14   0    4.50    5.50
   3 -14   0   -0.80    9.60
   3 -14   0    6.10   10.90
  -3 -14   0   -1.90    6.70
  -3 -14   0   -5.50    6.90
  -3 -14   0    0.40    5.80
   3 -14   0    3.40    7.10
  -3 -14   0   10.20    6.80
  -3  14   0   -0.30    6.70
   3  14   0    1.90    5.40
   3  14   0    2.70    5.40
   3  14   0   10.60    6.30
  -3  14   0    5.80    6.90
  -3  14   0    6.70    6.40
  -3  14   0   -2.30    6.60
   3  14   0    7.60    6.70
   4 -14   0  569.84   34.10
   4 -14   0  588.74   34.30
   4 -14   0  533.65   42.40
   4 -14   0  524.95   35.20
  -4 -14   0  564.14   35.80
   4 -14   0  529.05   35.90
   4 -14   0  567.54   35.50
   4 -14   0  451.35   37.50
  -4 -14   0  585.54   34.30
  -4 -14   0  505.45   37.60
   4 -14   0  475.85   34.10
   4 -14   0  542.95   34.00
  -4  14   0  489.95   37.20
  -4  14   0  506.95   35.70
  -4  14   0  513.65   35.00
  -4  14   0  613.04   36.30
  -4  14   0  560.64   35.40
   4  14   0  525.95   36.90
   4  14   0  572.24   34.80
   4  14   0  536.85   40.20
   4  14   0  574.94   36.70
  -5 -14   0   72.89    7.40
  -5 -14   0  126.59   14.60
   5 -14   0  102.29   12.50
  -5 -14   0   94.69   11.20
   5 -14   0  124.19   14.50
   5 -14   0  108.59   13.60
  -5 -14   0   68.99    9.50
   5 -14   0   87.29   16.10
   5 -14   0  105.99   12.90
   5 -14   0  104.59   12.70
   5 -14   0  110.49   17.30
   5 -14   0   99.39   13.30
   5 -14   0  103.39   13.00
   5  14   0  112.59   13.30
  -5  14   0   67.59   11.10
  -5  14   0  110.99   13.90
   5  14   0  105.79   10.50
   5  14   0  108.59   12.50
   5  14   0   98.59   12.70
  -5  14   0   89.69   11.30
  -5  14   0  114.29   14.00
   5  14   0  107.69   13.30
   6 -14   0  205.38   19.10
   6 -14   0  184.48   22.40
   6 -14   0  199.28   20.10
   6 -14   0  196.08   20.30
  -6 -14   0  216.38   19.10
   6 -14   0  216.38   20.20
   6 -14   0  184.48   19.00
   6 -14   0  215.18   20.30
   6 -14   0  218.98   19.70
   6  14   0  212.58   18.50
   6  14   0  218.48   15.20
   6  14   0  211.68   14.30
   6  14   0  227.08   18.10
  -6  14   0  216.68   20.50
   6  14   0  220.18   18.30
  -7 -14   0  179.98   17.80
   7 -14   0  187.48   17.90
   7 -14   0  180.18   19.00
   7 -14   0  174.78   22.20
   7 -14   0  161.08   18.80
   7 -14   0  159.08   18.40
   7 -14   0  173.78   19.40
   7  14   0  170.88   17.00
  -7  14   0  163.08   19.40
   7  14   0  185.78   17.00
   7  14   0  180.88   14.50
   7  14   0  169.98   16.90
  -8 -14   0  306.87   23.40
   8 -14   0  247.08   24.60
   8 -14   0  308.97   25.90
   8 -14   0  286.67   24.30
   8 -14   0  289.27   25.30
   8 -14   0  354.86   26.50
   8  14   0  331.77   23.80
   8  14   0  263.47   22.40
   8  14   0  297.57   23.40
  -8  14   0  295.57   26.10
   8  14   0  272.07   23.90
   0 -15   0   -1.10    3.40
   0 -15   0   10.20    8.90
   0 -15   0   -2.20    3.90
   0 -15   0    3.30    6.20
   0 -15   0    5.40    7.20
   0 -15   0   -2.50    7.00
   0  15   0   -4.50    6.20
   0  15   0    6.80    6.80
   0  15   0   -1.10    6.60
   0  15   0  -11.50    9.80
   0  15   0   -0.80   10.00
   1 -15   0  239.58   19.50
  -1 -15   0  200.58   19.00
   1 -15   0  202.18   15.00
  -1 -15   0  209.38   18.00
   1 -15   0  222.68   18.50
   1 -15   0  201.08   21.60
   1 -15   0  228.28   19.50
  -1 -15   0  232.88   22.30
   1 -15   0  221.98   18.80
   1 -15   0  213.28   15.00
  -1 -15   0  243.68   20.00
  -1 -15   0  219.08   18.00
   1  15   0  203.88   18.00
  -1  15   0  210.98   18.30
  -1  15   0  266.27   20.20
   1  15   0  184.48   18.40
   1  15   0  214.48   19.00
  -1  15   0  214.78   18.40
   1  15   0  201.98   18.60
   1  15   0  182.08   17.80
  -1  15   0  223.08   19.20
  -1  15   0  204.38   19.60
  -2 -15   0  210.98   19.60
   2 -15   0  227.78   22.10
   2 -15   0  210.18   19.70
  -2 -15   0  238.48   18.70
   2 -15   0  197.88   16.00
   2 -15   0  226.78   19.10
   2 -15   0  219.08   19.70
   2 -15   0  212.18   16.00
  -2 -15   0  212.68   20.90
  -2 -15   0  235.68   19.00
   2 -15   0  245.78   19.50
   2  15   0  250.57   19.00
  -2  15   0  213.08   19.10
  -2  15   0  193.78   20.30
  -2  15   0  212.18   19.70
  -2  15   0  202.98   23.30
   2  15   0  225.78   19.40
   2  15   0  233.78   19.30
   2  15   0  266.97   19.30
  -2  15   0  209.18   18.60
   2  15   0  210.18   18.40
   3 -15   0 1342.27   78.29
   3 -15   0 1351.86   80.89
   3 -15   0 1397.46   80.49
   3 -15   0 1328.27   78.49
  -3 -15   0 1450.95   79.79
  -3 -15   0 1339.07   82.69
   3 -15   0 1358.46   86.79
   3 -15   0 1343.47   78.29
   3 -15   0 1556.34   79.79
   3 -15   0 1441.16   81.19
   3 -15   0 1230.88   82.79
  -3 -15   0 1532.75   85.69
  -3  15   0 1399.06   81.09
  -3  15   0 1463.95   80.69
  -3  15   0 1477.25   82.19
   3  15   0 1319.27   79.69
   3  15   0 1450.95   84.29
   3  15   0 1353.86   79.99
   3  15   0 1327.47   79.29
  -3  15   0 1388.76   82.49
  -3  15   0 1466.35   80.69
   4 -15   0  127.69   14.70
   4 -15   0  127.39   15.50
   4 -15   0  125.09   17.50
  -4 -15   0  151.18   16.40
   4 -15   0  132.79   14.10
   4 -15   0  125.59   16.80
  -4 -15   0  144.99   24.90
  -4 -15   0  155.18   14.30
   4 -15   0  138.29   16.60
   4 -15   0  145.59   15.20
  -4 -15   0   91.89   17.00
   4 -15   0  139.09   16.40
   4 -15   0  146.89   15.90
  -4  15   0  125.49   15.70
  -4  15   0  128.49   15.10
  -4  15   0  146.69   15.80
   4  15   0  123.69   13.50
   4  15   0  142.69   15.60
   4  15   0  138.59   14.70
   4  15   0  133.49   14.80
  -4  15   0  155.88   17.00
   5 -15   0  103.29   12.70
   5 -15   0  118.89   16.80
   5 -15   0  110.39   13.80
   5 -15   0  103.19   14.60
  -5 -15   0  114.39   12.40
   5 -15   0  122.19   14.60
   5 -15   0  121.29   16.90
   5 -15   0   79.49   12.20
   5 -15   0   93.29   13.00
  -5 -15   0   95.59   13.30
   5  15   0   97.79   11.20
   5  15   0  106.09   13.50
   5  15   0  108.19   13.20
  -5  15   0   61.49   11.40
  -5  15   0   77.09   11.70
  -5  15   0  109.29   13.50
  -5  15   0  109.29   15.80
   5  15   0  121.69   14.00
  -6 -15   0    4.00    7.90
  -6 -15   0   -0.40    4.20
   6 -15   0   11.50   12.80
   6 -15   0    2.60    8.30
   6 -15   0    3.60    8.10
   6 -15   0    0.70    9.30
   6 -15   0    7.80    8.50
   6 -15   0    9.30    8.10
   6 -15   0   13.90    8.40
  -6  15   0    0.50    4.90
   6  15   0    3.10    7.30
   6  15   0    1.40    6.80
   6  15   0    2.80    9.70
  -6  15   0   14.10    9.10
  -6  15   0   11.00    6.20
   6  15   0   -2.10    4.20
   7 -15   0   57.99   11.00
   7 -15   0   87.09   13.40
   7 -15   0   49.50   11.20
   7 -15   0   46.40   11.70
   7 -15   0   39.10   13.60
   7 -15   0   46.80   11.30
  -7 -15   0   41.20   14.70
  -7  15   0   42.40   11.80
   7  15   0   43.60    9.90
   7  15   0   52.29   10.10
   7  15   0   60.99   11.00
   7  15   0   78.19   11.40
   0 -16   0   26.20    9.40
   0 -16   0   31.60    8.50
   0 -16   0   22.40    8.30
   0 -16   0   35.30    4.90
   0 -16   0   28.80    5.10
   0 -16   0   24.90    8.60
   0 -16   0   47.10   12.10
   0  16   0   27.10    8.60
   0  16   0   25.80    9.80
   0  16   0   22.20   12.00
   0  16   0   44.10    9.80
   0  16   0   33.60    9.20
   1 -16   0  219.98   15.40
   1 -16   0  206.38   15.20
   1 -16   0  226.38   21.00
   1 -16   0  238.48   19.60
   1 -16   0  220.08   21.00
   1 -16   0  162.68   21.50
  -1 -16   0  199.78   19.10
  -1 -16   0  252.17   21.10
  -1 -16   0  229.08   19.30
  -1 -16   0  202.48   18.70
  -1 -16   0  225.08   22.50
   1 -16   0  248.18   19.50
   1  16   0  242.78   19.90
   1  16   0  209.78   19.70
   1  16   0  226.58   20.00
  -1  16   0  220.98   22.40
  -1  16   0  273.77   21.40
   1  16   0  224.88   20.20
  -1  16   0  222.28   20.80
  -1  16   0  243.18   20.80
   1  16   0  229.78   19.40
  -1  16   0  235.98   19.90
   2 -16   0 1193.08   67.89
   2 -16   0 1213.18   68.09
  -2 -16   0 1231.38   70.59
  -2 -16   0 1089.09   72.99
   2 -16   0 1249.68   71.39
   2 -16   0 1049.09   73.09
   2 -16   0 1231.58   71.29
   2 -16   0 1207.88   71.89
   2 -16   0 1293.87   75.39
  -2 -16   0 1336.27   73.19
  -2  16   0 1205.78   72.69
   2  16   0 1175.68   71.59
  -2  16   0 1201.68   71.69
   2  16   0 1135.89   70.29
   2  16   0 1298.77   71.09
   2  16   0 1160.78   70.49
  -2  16   0 1258.17   71.29
  -2  16   0 1184.98   77.99
  -2  16   0 1305.97   71.39
   2  16   0 1207.38   71.19
   3 -16   0   12.60   10.70
   3 -16   0   16.60    8.70
   3 -16   0   23.90    6.80
  -3 -16   0   27.00    6.90
   3 -16   0   29.70    8.40
  -3 -16   0   19.50    8.90
   3 -16   0   29.30    7.50
   3 -16   0   17.50    9.80
  -3 -16   0   25.00    7.90
   3 -16   0   29.30    8.50
   3 -16   0   30.70    8.90
  -3 -16   0    9.40    5.30
  -3 -16   0   12.50    8.50
   3  16   0   26.20    8.00
   3  16   0   16.40    8.60
  -3  16   0   28.70    9.10
  -3  16   0   13.30    8.50
  -3  16   0   26.20    9.50
   3  16   0   23.10    8.20
   3  16   0   28.70    8.50
   3  16   0   24.10    7.40
  -3  16   0   15.40    7.90
  -4 -16   0  565.04   36.50
   4 -16   0  574.24   34.50
   4 -16   0  508.05   39.60
   4 -16   0  564.44   36.50
   4 -16   0  515.55   34.10
  -4 -16   0  574.24   37.90
   4 -16   0  533.65   34.20
   4 -16   0  508.75   34.80
   4 -16   0  520.55   36.30
   4 -16   0  551.84   37.00
   4 -16   0  524.05   36.80
   4  16   0  541.45   34.40
  -4  16   0  630.44   37.80
  -4  16   0  491.35   35.70
  -4  16   0  426.46   34.40
   4  16   0  587.34   36.00
   4  16   0  566.34   35.80
   5 -16   0   35.40   10.10
   5 -16   0   36.80   11.30
   5 -16   0   47.70   11.10
   5 -16   0   38.50    9.50
   5 -16   0   32.80    9.80
   5 -16   0   28.20   16.80
  -5 -16   0   33.60    7.00
   5 -16   0   55.29   10.00
   5 -16   0   31.50   12.10
  -5 -16   0   62.09   11.40
  -5  16   0   13.00    6.60
   5  16   0   46.30    8.20
  -5  16   0   37.50   10.90
   5  16   0   45.40   10.10
   5  16   0   59.49    9.80
  -6 -16   0   58.49   11.40
   6 -16   0   66.79   12.10
   6 -16   0   58.59   11.90
   6 -16   0   46.80   11.00
   6 -16   0   41.50   10.50
   6 -16   0   32.10   10.90
   6 -16   0   53.69   13.90
   6  16   0   46.30   10.30
   6  16   0   61.19    8.50
  -6  16   0   64.89   13.40
   6  16   0   61.19   10.90
   0 -17   0   -1.80   12.50
   0 -17   0   -0.10    2.40
   0 -17   0    1.60    8.20
   0 -17   0   -1.50    8.30
   0 -17   0    1.90    9.80
   0 -17   0   15.00    7.40
   0  17   0    1.50    8.30
   0  17   0    1.90    7.20
   0  17   0   -1.20    6.70
   0  17   0    3.90    8.30
   0  17   0    9.70    8.40
   1 -17   0  164.38   17.30
   1 -17   0  195.38   21.70
   1 -17   0  189.48   18.90
  -1 -17   0  175.98   21.10
  -1 -17   0  146.89   16.80
  -1 -17   0  124.79   14.70
   1 -17   0  169.58   18.50
  -1 -17   0  185.68   25.10
  -1 -17   0  123.79   15.00
   1 -17   0  169.18   17.50
   1 -17   0  164.58   12.40
   1  17   0  179.38   19.70
   1  17   0  195.38   19.30
  -1  17   0  237.38   19.50
  -1  17   0  169.98   17.70
   1  17   0  177.58   17.60
   1  17   0  177.78   19.10
  -1  17   0  179.48   19.10
  -1  17   0  164.78   18.60
  -1  17   0  188.68   28.00
  -2 -17   0   22.50   10.40
  -2 -17   0   19.30    6.30
   2 -17   0   28.40    6.80
   2 -17   0   32.90   10.50
   2 -17   0   28.80    8.90
   2 -17   0   40.20   12.80
   2 -17   0   43.40   11.20
   2 -17   0   38.50    9.70
  -2 -17   0   28.90   10.10
  -2 -17   0   24.60    7.40
   2 -17   0   30.50    5.80
  -2 -17   0   51.59    9.90
   2  17   0   17.50    9.40
  -2  17   0   37.70   11.80
   2  17   0   58.19   10.20
  -2  17   0   32.40   10.30
   2  17   0   35.60   10.60
   2  17   0   36.00    9.80
  -2  17   0   36.40   10.20
  -2  17   0   26.60    8.70
   2  17   0   51.19    9.70
   3 -17   0  826.12   52.59
   3 -17   0  819.82   54.19
   3 -17   0  809.12   52.09
  -3 -17   0  978.10   56.09
   3 -17   0 1048.80   61.09
  -3 -17   0  819.72   56.89
   3 -17   0  957.10   55.99
   3 -17   0 1009.60   57.19
   3 -17   0  935.71   55.59
   3 -17   0  749.62   57.69
  -3  17   0  909.11   56.19
  -3  17   0  850.21   55.89
  -3  17   0  864.31   55.39
   3  17   0  950.90   55.19
   3  17   0  952.50   55.09
  -3  17   0  987.90   59.39
   3  17   0  897.61   55.39
   3  17   0  956.70   54.69
   4 -17   0   94.49   12.90
   4 -17   0  102.29   12.80
   4 -17   0   91.49   12.00
   4 -17   0  103.09   18.30
   4 -17   0   88.19   12.70
   4 -17   0   80.49   16.80
   4 -17   0  100.99   11.90
   4 -17   0   75.89   11.40
  -4 -17   0   68.59   13.50
  -4 -17   0   88.29   13.30
   4 -17   0   88.29   17.20
   4  17   0   94.79   12.70
  -4  17   0   53.59   10.30
  -4  17   0  100.09   16.50
  -4  17   0   64.39   11.60
   4  17   0   93.09   12.80
   4  17   0   81.19   12.20
  -4  17   0   83.19   12.20
   4  17   0   79.29   12.50
   5 -17   0   27.80    9.60
  -5 -17   0   33.50   10.30
   5 -17   0   25.50    8.70
   5 -17   0   23.90   10.40
  -5 -17   0   20.30   10.20
   5 -17   0   24.00   10.40
   5 -17   0   51.19   13.60
   5 -17   0   30.00    9.40
   5 -17   0   30.00   10.80
   5 -17   0   51.09   11.50
   5  17   0   19.90    9.00
   5  17   0   41.00   10.30
  -5  17   0   36.40   11.20
   5  17   0   33.40    8.00
  -5  17   0    0.20    7.10
   6 -17   0   50.59   10.70
   6 -17   0   36.90   13.60
   6 -17   0   59.89   12.10
  -6 -17   0   37.10   11.60
   6 -17   0   58.89   12.50
   6 -17   0   44.70   11.60
   6 -17   0   50.29   11.30
   6  17   0   54.09   11.00
  -6  17   0   45.80   12.00
   6  17   0   76.09   21.30
   6  17   0   48.40    7.40
   0 -18   0   36.80   11.60
   0 -18   0    9.20    6.30
   0 -18   0   12.20    7.80
   0 -18   0    7.50    8.30
   0  18   0   24.40   14.70
   0  18   0   26.00    9.80
   0  18   0   14.10    8.80
  -1 -18   0    1.90    5.50
  -1 -18   0   -9.50    8.20
   1 -18   0   -7.40    6.90
   1 -18   0   -1.00    2.50
  -1 -18   0    8.10    7.00
   1 -18   0    4.50    3.40
   1 -18   0    3.00    8.00
   1 -18   0   -1.60    8.70
   1 -18   0    9.00    7.90
  -1 -18   0    1.70    7.90
   1 -18   0    5.70   10.40
   1  18   0    3.10    8.60
  -1  18   0   -1.10    8.00
   1  18   0   -5.90    8.10
   1  18   0    2.70    8.60
   1  18   0   -7.80    6.60
  -1  18   0   -0.60    9.20
   1  18   0    6.20    9.90
  -1  18   0   -3.80    7.50
  -1  18   0   -3.30   12.00
   2 -18   0  546.95   36.10
   2 -18   0  509.85   35.40
   2 -18   0  480.25   38.30
  -2 -18   0  485.85   34.90
   2 -18   0  505.95   35.00
   2 -18   0  545.75   36.50
  -2 -18   0  383.06   36.20
   2  18   0  471.25   33.80
   2  18   0  498.45   34.20
  -2  18   0  434.56   33.80
   2  18   0  525.05   34.90
  -2  18   0  470.25   35.10
   2  18   0  479.55   34.30
  -2  18   0  550.74   35.10
  -2  18   0  520.05   35.70
  -3 -18   0   39.90   11.90
   3 -18   0   57.29   13.00
  -3 -18   0   48.00   11.70
   3 -18   0   35.30   13.20
   3 -18   0   41.50    9.90
   3 -18   0   59.59    9.90
   3 -18   0   29.40    6.80
   3 -18   0   36.40   11.60
   3 -18   0   61.29   12.00
   3  18   0   58.69   11.50
   3  18   0   53.69   10.50
  -3  18   0   35.10   11.00
   3  18   0   36.60    9.90
  -3  18   0   38.70    9.70
   3  18   0   58.29   11.90
  -3  18   0   45.40   11.10
  -3  18   0   55.79   12.50
   4 -18   0  273.97   20.80
   4 -18   0  255.27   20.50
   4 -18   0  301.27   25.60
   4 -18   0  282.97   30.70
   4 -18   0  242.18   23.70
   4 -18   0  209.28   19.50
   4 -18   0  279.17   23.60
  -4 -18   0  285.87   23.40
  -4 -18   0  280.77   24.10
   4  18   0  243.58   22.80
   4  18   0  232.28   21.10
  -4  18   0  248.18   24.40
   4  18   0  284.07   22.90
   4  18   0  253.07   22.00
   5 -18   0   59.99   12.90
   5 -18   0   59.99   11.40
   5 -18   0   60.89   15.70
  -5 -18   0   39.50    9.00
   5 -18   0   82.79   13.00
   5 -18   0   64.29   11.80
   5 -18   0   62.79   11.80
   5  18   0   72.89   10.70
  -5  18   0   71.59   13.60
   5  18   0   58.19   14.90
   5  18   0   63.79   12.00
   5  18   0   56.29   11.30
   0 -19   0   -9.60   10.60
   0 -19   0    0.30    9.40
   0 -19   0    1.00    5.80
   0 -19   0    1.80    7.10
   0  19   0    2.00    8.20
   0  19   0    0.50    9.90
   0  19   0   14.50    9.90
   0  19   0   -3.10    9.80
   1 -19   0   72.29   12.10
   1 -19   0   52.39   11.30
   1 -19   0   75.79   13.90
  -1 -19   0   55.19   15.10
  -1 -19   0   38.40   12.10
   1 -19   0   52.79   14.60
  -1  19   0   75.69   13.30
   1  19   0   60.19   12.20
  -1  19   0   70.79   12.80
  -1  19   0   68.69   13.60
  -1  19   0   67.99   14.90
   1  19   0   71.19   13.20
   1  19   0   67.59   12.40
   2 -19   0   86.29   17.50
   2 -19   0  123.39   16.10
  -2 -19   0  113.99   18.70
  -2 -19   0  134.79   17.80
   2 -19   0  184.58   18.90
   2 -19   0  147.59   18.60
   2 -19   0   99.89   15.40
  -2  19   0  142.69   18.10
   2  19   0  118.09   15.70
   2  19   0  122.69   24.40
  -2  19   0  138.39   18.00
   2  19   0  148.09   16.80
  -2  19   0  149.99   19.20
  -2  19   0  125.79   16.20
   2  19   0  145.29   19.10
   3 -19   0  309.87   25.90
  -3 -19   0  225.68   25.00
   3 -19   0  274.17   26.20
   3 -19   0  271.67   24.80
   3 -19   0  275.07   24.20
  -3 -19   0  275.97   25.20
   3  19   0  295.57   24.70
   3  19   0  226.98   23.40
   3  19   0  245.68   23.00
   3  19   0  300.17   24.40
  -3  19   0  277.37   25.40
   0 -20   0    2.00    6.00
   0 -20   0   32.70   12.10
   0 -20   0   24.50   12.10
   0  20   0   27.20   10.80
   0  20   0   37.20   11.80
   0  20   0   18.50   10.70
   1 -20   0  165.38   21.10
   1 -20   0   89.59   19.70
   1 -20   0  135.49   21.80
  -1 -20   0  163.48   21.30
  -1 -20   0  127.79   20.70
  -1  20   0  171.38   24.00
   1  20   0  154.68   19.80
   1  20   0  168.98   19.90
  -1  20   0  166.88   20.80
  -1  20   0  211.98   20.20
  -1  20   0  236.98   23.50
   1  20   0  184.88   20.40
  11   0  -1 1026.30   63.79
  11   0  -1 1060.59   60.79
  11   0  -1  891.21   59.89
 -11   0   1 1121.39   61.49
  11   0  -1  985.90   59.99
  11   0  -1 1017.50   63.99
  10   0  -1    3.40    6.70
 -10   0   1   -2.30    6.70
 -10   0   1   -2.50    4.50
  10   0  -1    4.50    5.90
  10   0  -1    2.90    6.00
  10   0  -1    6.50    4.70
  10   0  -1   -1.50    8.10
  10   0  -1   -6.30    8.20
  -9   0   1  334.57   22.90
   9   0  -1  344.67   24.20
   9   0  -1  334.37   24.10
  -9   0   1  341.37   23.10
   9   0  -1  400.36   27.40
  -9   0   1  364.66   27.10
  -9   0   1  363.66   24.60
  -9   0   1  323.97   24.20
   9   0  -1  339.87   26.70
   9   0  -1  353.56   24.20
   9   0  -1  359.66   22.40
   9   0  -1  371.26   24.70
  -8   0   1   10.00    9.00
  -8   0   1   -4.70    4.70
  -8   0   1    0.50    5.70
   8   0  -1    2.10    4.70
   8   0  -1    1.00    7.20
  -8   0   1   -2.30    6.90
   8   0  -1   -1.30    4.80
   8   0  -1   -3.90    4.60
   8   0  -1    4.40    3.80
   8   0  -1    4.30    5.40
  -8   0   1    7.00    4.50
  -8   0   1    2.50    5.50
   8   0  -1    7.40    6.40
  -8   0   1    7.00    4.40
   7   0  -1  289.07   20.50
  -7   0   1  310.37   20.20
  -7   0   1  317.87   21.80
   7   0  -1  322.97   22.40
  -7   0   1  311.37   19.80
   7   0  -1  317.27   22.30
   7   0  -1  283.97   20.60
   7   0  -1  288.67   19.10
   7   0  -1  296.27   20.60
  -7   0   1  320.27   22.40
  -7   0   1  304.77   19.40
  -7   0   1  303.67   20.50
   7   0  -1  306.37   25.60
  -7   0   1  306.87   20.80
  -6   0   1   -5.50    3.60
   6   0  -1    2.20    4.10
   6   0  -1    4.20    3.10
  -6   0   1    4.00    4.30
   6   0  -1   -0.10    4.00
  -6   0   1    2.90    3.70
  -6   0   1    4.80    4.80
   6   0  -1    2.10    7.10
  -6   0   1   -3.20    4.20
  -6   0   1   -3.30    4.90
   6   0  -1   -1.80    4.20
  -6   0   1   -1.50    3.10
   6   0  -1   -0.70    5.00
   6   0  -1    2.40    3.90
  -5   0   1   16.90    4.70
   5   0  -1    9.40    4.10
   5   0  -1    9.60    4.30
  -5   0   1   10.30    6.90
  -5   0   1   13.50    3.70
  -5   0   1   18.50    5.20
  -5   0   1   15.70    4.30
   5   0  -1   16.30    4.70
   5   0  -1   11.10    4.20
   5   0  -1   11.00    4.20
   5   0  -1   16.70    5.20
  -5   0   1   16.70    5.30
  -5   0   1   14.70    3.70
   5   0  -1   22.30    3.80
  -4   0   1    1.60    3.00
  -4   0   1    7.00    3.10
   4   0  -1    3.70    3.10
  -4   0   1   -2.50    3.10
   4   0  -1   -3.10    3.90
  -4   0   1    1.50    3.30
  -4   0   1    2.90    3.90
   4   0  -1    2.70    2.30
   4   0  -1    4.70    3.10
   4   0  -1    2.70    3.50
   4   0  -1    4.90    3.40
   4   0  -1   12.30    4.00
  -4   0   1    2.70    2.30
  -4   0   1    2.80    2.70
   3   0  -1 1619.74   85.69
   3   0  -1 1459.55   85.29
  -3   0   1 1480.45   85.49
  -3   0   1 1586.24   85.29
  -3   0   1 1512.65   85.59
   3   0  -1 1747.33   84.89
   3   0  -1 1570.64   85.59
   3   0  -1 1605.74   85.49
   3   0  -1 1487.25   85.29
   3   0  -1 1535.75   85.49
  -3   0   1 1500.65   85.49
  -3   0   1 1727.33   84.89
  -2   0   1    3.10    2.20
   2   0  -1    2.40    2.90
   2   0  -1   -1.30    2.30
  -2   0   1    4.60    2.90
  -2   0   1    4.10    2.70
   2   0  -1    3.50    1.80
  -2   0   1    3.00    2.30
  -2   0   1    2.10    2.50
   2   0  -1    1.30    2.40
   2   0  -1    4.80    2.90
  -2   0   1    2.30    2.60
   2   0  -1   -0.10    2.40
  -2   0   1    3.30    2.50
   2   0  -1    2.70    2.50
   1   0  -1  491.35   26.60
   1   0  -1  466.85   27.10
   1   0   1 2887.71  154.68
   2   0   1    4.00    1.60
   2   0   1    1.40    1.40
   2   0   1    0.20    1.60
   2   0   1    2.10    2.50
  -2   0  -1    1.70    2.30
  -2   0  -1    1.40    1.80
   2   0   1    4.00    2.30
   2   0   1    0.90    1.30
  -2   0  -1    2.30    1.60
   3   0   1 4976.50  253.47
   3   0   1 4123.29  253.57
   3   0   1 4746.53  252.67
   3   0   1 4679.13  252.77
  -3   0  -1 4720.13  253.77
  -3   0  -1 4558.04  252.37
  -3   0  -1 4487.45  252.87
  -3   0  -1 4809.52  253.47
  -3   0  -1 4914.31  252.77
   3   0   1 4801.22  252.87
   3   0   1 4850.21  252.77
  -3   0  -1 4829.52  252.47
   3   0   1 4960.30  253.87
   4   0   1    4.80    3.10
  -4   0  -1    2.80    2.60
  -4   0  -1    5.10    4.00
   4   0   1    1.10    2.70
   4   0   1    3.90    3.00
  -4   0  -1    1.20    4.40
  -4   0  -1    3.90    3.20
   4   0   1    7.10    4.10
  -4   0  -1    0.10    2.30
   4   0   1    0.60    2.40
   4   0   1    0.30    2.70
   4   0   1    2.50    3.70
  -4   0  -1    4.60    2.10
  -5   0  -1  473.25   26.30
  -5   0  -1  474.25   25.80
   5   0   1  445.96   26.40
   5   0   1  467.15   28.10
   5   0   1  456.95   28.20
  -5   0  -1  414.86   27.80
  -5   0  -1  442.86   25.50
   5   0   1  465.75   26.90
   5   0   1  446.76   26.40
  -5   0  -1  456.85   26.60
   5   0   1  472.65   28.20
   5   0   1  433.36   26.50
   6   0   1    3.20    6.60
   6   0   1   -2.80    3.50
   6   0   1    0.80    3.90
  -6   0  -1   -2.50    3.40
   6   0   1    2.00    3.60
  -6   0  -1   -0.70    2.90
  -6   0  -1   -1.40    4.00
  -6   0  -1   -1.00    4.70
   6   0   1   -3.40    5.80
  -6   0  -1    0.60    2.70
   6   0   1   -5.50    4.50
   6   0   1   -0.30    3.50
   7   0   1 1677.13   93.39
  -7   0  -1 1776.32   92.09
   7   0   1 1656.53   93.19
   7   0   1 1691.33   92.89
   7   0   1 1794.82   99.49
   7   0   1 1744.53   93.29
  -7   0  -1 1568.74   93.09
  -7   0  -1 1656.83   92.89
   7   0   1 1756.52   95.49
   7   0   1 1636.44   93.39
   8   0   1    8.20    8.10
   8   0   1    1.90    6.00
   8   0   1    4.60    7.10
   8   0   1    4.70    4.80
   8   0   1   -1.50    5.10
   8   0   1    1.40    4.80
  -8   0  -1    2.60    5.50
   9   0   1 1233.08   73.19
   9   0   1 1300.97   76.39
  -9   0  -1 1389.96   72.89
   9   0   1 1294.17   79.99
  -9   0  -1 1303.87   73.19
   9   0   1 1343.97   73.19
   9   0   1 1235.98   72.89
   9   0   1 1272.17   73.39
  10   0   1   -9.90    6.20
 -10   0  -1    1.20    6.30
  10   0   1   -6.70    5.60
  10   0   1   -5.10    5.40
  10   0   1    2.50    5.20
  10   0   1    4.00    5.60
  10   0   1    0.50    8.90
  10   0   1   -1.50    7.90
 -11   0  -1   12.90    7.20
  11   0   1    2.60   15.80
  11   0   1   20.90    5.80
  11   0   1   16.10   10.20
  11   0   1   23.70    7.70
  11   0   1   24.00   10.50
  11   0   1   14.10    6.80
 -11   0  -1    8.30    5.80
  11   0   1   21.10    7.70
  11  -1  -1   -0.60    6.70
 -11  -1   1    3.80    7.90
 -11  -1   1   16.40    5.40
  11  -1  -1    0.10    8.70
  11  -1  -1   -2.20    6.30
  11  -1  -1    3.30    6.40
  11  -1  -1   -0.40    9.20
 -11  -1   1   -9.70    4.80
 -11   1   1    2.10    5.60
  11   1  -1    5.70    6.70
  11   1  -1   10.10    7.60
 -11   1   1   -1.90    8.10
  11   1  -1    3.80   10.00
  11   1  -1    2.30    9.90
  11   1  -1   13.80    6.70
 -11   1   1    5.40    5.40
 -10  -1   1   64.99    9.60
  10  -1  -1  100.49   10.80
 -10  -1   1   98.09   12.20
 -10  -1   1   52.99    9.20
  10  -1  -1   77.49   13.60
  10  -1  -1   94.99   12.10
  10  -1  -1   60.19   10.40
  10  -1  -1   96.09   11.90
  10  -1  -1   90.39   13.70
  10   1  -1   86.89   10.90
  10   1  -1   85.49   14.30
  10   1  -1  100.49   11.70
 -10   1   1   57.29    9.10
  10   1  -1   88.69   14.60
  10   1  -1   98.99   11.80
 -10   1   1  121.99   13.50
 -10   1   1   55.99    9.00
   9  -1  -1   37.00    8.10
  -9  -1   1   31.20    9.30
   9  -1  -1   31.70    6.70
  -9  -1   1   28.10    6.50
  -9  -1   1   31.00    6.40
   9  -1  -1   42.30   10.10
  -9  -1   1   36.80   10.90
   9  -1  -1   29.90    7.50
   9  -1  -1   21.30    6.80
   9  -1  -1   15.50    7.90
  -9  -1   1   29.90    7.80
  -9  -1   1   25.80    7.50
   9  -1  -1   22.40    7.40
  -9   1   1   24.20    6.90
   9   1  -1   34.40    7.60
   9   1  -1   28.90    9.90
  -9   1   1   29.10    8.10
   9   1  -1   18.70    6.90
  -9   1   1   36.00    7.10
  -9   1   1   27.40    6.80
   9   1  -1   23.40    6.60
  -9   1   1   27.40    7.60
   9   1  -1   22.80    6.70
  -9   1   1   29.20    9.30
   9   1  -1   18.10    8.00
  -8  -1   1  160.08   14.20
  -8  -1   1  155.28   16.50
   8  -1  -1  171.68   14.80
   8  -1  -1  165.28   16.00
   8  -1  -1  188.38   13.70
   8  -1  -1  149.88   14.40
  -8  -1   1  173.58   13.40
   8  -1  -1  172.28   16.40
   8  -1  -1  182.88   17.20
  -8  -1   1  178.58   14.90
  -8  -1   1  218.68   19.10
   8  -1  -1  148.99   14.00
  -8   1   1  172.58   16.60
   8   1  -1  144.09   14.10
   8   1  -1  164.78   14.20
   8   1  -1  176.68   16.80
  -8   1   1  130.19   15.50
  -8   1   1  171.48   14.00
  -8   1   1  183.28   13.40
   8   1  -1  170.48   14.30
  -8   1   1  148.79   14.30
  -8   1   1  168.58   14.80
   8   1  -1  187.78   11.90
   8   1  -1  134.69   13.90
   8   1  -1  147.99   15.70
  -8   1   1  156.48   13.80
   7  -1  -1  443.56   24.80
   7  -1  -1  380.16   25.00
   7  -1  -1  371.36   25.20
   7  -1  -1  390.76   25.40
   7  -1  -1  367.66   26.40
  -7  -1   1  353.16   24.00
  -7  -1   1  341.77   24.80
  -7  -1   1  398.06   24.60
   7  -1  -1  382.66   26.70
   7  -1  -1  380.56   25.10
  -7  -1   1  411.56   26.70
  -7  -1   1  365.56   25.10
  -7  -1   1  418.86   26.40
  -7   1   1  408.46   24.80
  -7   1   1  393.86   26.80
  -7   1   1  409.86   26.50
  -7   1   1  377.26   24.30
   7   1  -1  380.46   25.20
   7   1  -1  468.75   31.80
   7   1  -1  460.35   23.40
  -7   1   1  397.66   25.20
   7   1  -1  393.76   26.70
  -7   1   1  419.76   25.80
   7   1  -1  372.66   24.90
   7   1  -1  378.56   25.30
  -7   1   1  388.26   24.70
   7   1  -1  379.36   25.10
  -6  -1   1 1238.88   66.29
   6  -1  -1 1155.48   66.69
   6  -1  -1 1227.48   66.29
   6  -1  -1 1117.99   68.19
  -6  -1   1 1102.09   67.39
  -6  -1   1 1239.98   65.29
  -6  -1   1 1196.98   66.79
  -6  -1   1 1162.28   66.09
  -6  -1   1 1149.19   66.69
   6  -1  -1 1215.88   66.89
   6  -1  -1 1164.18   67.09
   6  -1  -1 1235.88   66.89
  -6  -1   1 1224.68   67.79
   6  -1  -1 1246.18   67.99
   6   1  -1 1208.18   66.79
  -6   1   1 1230.18   66.19
   6   1  -1 1106.19   66.59
   6   1  -1 1143.19   66.69
  -6   1   1 1297.77   69.29
   6   1  -1 1155.58   66.59
   6   1  -1 1173.58   67.59
   6   1  -1 1253.67   65.19
  -6   1   1 1160.58   66.99
  -6   1   1 1186.98   67.59
  -6   1   1 1165.78   67.49
   6   1  -1 1194.08   67.59
  -6   1   1 1205.68   66.49
   5  -1  -1   83.79    8.00
  -5  -1   1   72.79    8.40
   5  -1  -1   86.29    8.40
   5  -1  -1   75.39    8.30
   5  -1  -1   85.09    8.10
  -5  -1   1   92.09    9.50
   5  -1  -1   77.89    8.00
  -5  -1   1   71.79    8.20
  -5  -1   1  102.69   14.00
  -5  -1   1   72.99    7.60
   5  -1  -1   95.89    9.60
   5  -1  -1   77.79   12.00
  -5  -1   1   77.89    8.50
  -5  -1   1   92.09    6.60
  -5   1   1   97.59    8.90
  -5   1   1   82.59    8.70
  -5   1   1   75.89    7.80
   5   1  -1   71.69    8.10
   5   1  -1   70.89    6.40
   5   1  -1   83.59    8.40
  -5   1   1   77.99    9.20
  -5   1   1   93.19    7.80
   5   1  -1   84.19    9.60
   5   1  -1   92.99    8.60
   5   1  -1   77.49    8.30
  -5   1   1   80.89    8.10
   5   1  -1   89.99    9.00
  -5   1   1   89.19    8.00
  -4  -1   1 2271.87  117.59
   4  -1  -1 2168.78  117.49
   4  -1  -1 2182.28  117.69
  -4  -1   1 1944.21  117.99
   4  -1  -1 2250.27  118.29
  -4  -1   1 1999.10  117.49
   4  -1  -1 2207.48  117.99
   4  -1  -1 2112.39  117.79
   4  -1  -1 2111.59  117.69
   4  -1  -1 2167.68  118.19
  -4  -1   1 2070.19  118.09
  -4  -1   1 2155.08  117.79
   4   1  -1 2487.25  116.69
   4   1  -1 2176.28  117.99
   4   1  -1 2050.99  117.69
  -4   1   1 2057.09  118.09
  -4   1   1 2356.66  118.19
  -4   1   1 2250.27  118.29
   4   1  -1 2084.79  117.79
   4   1  -1 2182.18  118.19
   4   1  -1 2108.09  118.09
   4   1  -1 2295.97  117.99
  -4   1   1 2221.58  117.59
  -3  -1   1    1.40    2.70
   3  -1  -1   -1.10    2.30
   3  -1  -1   -0.10    3.20
   3  -1  -1   -0.10    2.50
  -3  -1   1    3.40    1.70
   3  -1  -1   -0.80    2.50
   3  -1  -1    1.00    2.50
   3  -1  -1    3.30    2.20
  -3  -1   1   -0.10    2.80
  -3  -1   1   -0.50    3.20
  -3  -1   1   -0.50    2.70
   3  -1  -1    0.60    2.70
  -3   1   1   -0.70    2.60
   3   1  -1    4.20    2.90
  -3   1   1   -1.80    2.70
   3   1  -1   -1.50    2.50
   3   1  -1    4.30    1.80
  -3   1   1   -2.00    2.90
   3   1  -1    4.60    3.40
  -3   1   1    2.10    2.40
   3   1  -1    0.10    2.50
   3   1  -1    1.10    2.90
  -3   1   1    0.30    2.60
   3   1  -1    2.20    2.70
  -2  -1   1  694.63   39.60
   2  -1  -1  769.12   39.40
  -2  -1   1  675.43   39.30
  -2  -1   1  721.03   38.50
   2  -1  -1  731.93   39.50
   2  -1  -1  715.43   39.30
   2  -1  -1  751.32   39.40
  -2  -1   1  669.93   39.50
  -2  -1   1  700.63   39.40
  -2  -1   1  687.33   39.60
   2  -1  -1  722.53   39.50
   2  -1  -1  676.43   39.30
   2  -1  -1  693.33   39.20
  -2   1   1  687.03   39.20
  -2   1   1  790.92   39.50
  -2   1   1  677.23   39.20
   2   1  -1  716.53   39.20
   2   1  -1  715.53   39.40
  -2   1   1  743.03   39.50
  -2   1   1  811.62   39.60
   2   1  -1  721.63   39.70
   2   1  -1  691.83   39.30
   2   1  -1  659.63   39.20
  -2   1   1  722.73   39.40
   2   1  -1  677.43   39.60
   1  -1  -1  101.49    6.20
  -1  -1   1   90.99    6.00
  -1  -1   1   88.69    6.10
  -1  -1   1   90.59    7.20
   1  -1  -1  104.89    6.40
  -1  -1   1   86.39    5.70
  -1  -1   1   97.49    6.40
   1  -1  -1  100.89    6.20
   1  -1  -1  100.39    6.20
  -1  -1   1   85.89    6.40
   1  -1  -1   93.69    6.40
   1   1  -1   99.69    6.50
   1   1  -1   93.69    6.50
  -1   1   1   95.39    6.30
  -1   1   1   95.49    6.20
  -1   1   1   93.79    6.10
  -1   1   1  101.29    6.20
  -1   1   1   93.49    6.10
  -1   1   1  114.19    6.70
   1   1  -1   97.19    6.30
   1   1  -1   82.29    6.10
   1  -1   1   24.00    2.40
  -1  -1  -1   31.30    3.60
   1  -1   1   20.00    2.90
   1  -1   1   21.80    2.40
   1  -1   1   18.70    2.90
   1  -1   1   25.60    2.50
  -1   1  -1   28.20    3.30
   1   1   1   26.10    3.40
  -1   1  -1   20.40    2.50
  -1   1  -1   19.10    2.30
   1   1   1   29.00    3.00
  -1   1  -1   23.70    2.50
  -1   1  -1   24.30    2.30
   2  -1   1 3374.36  183.98
   2  -1   1 3673.03  184.98
  -2  -1  -1 3348.76  184.58
   2  -1   1 3266.07  183.98
   2  -1   1 3606.94  184.88
   2  -1   1 3440.36  184.08
   2  -1   1 3358.66  184.78
   2  -1   1 3375.66  184.08
  -2   1  -1 3522.15  184.08
   2   1   1 3510.75  184.58
   2   1   1 3404.96  184.38
  -2   1  -1 3529.55  183.98
   2   1   1 3177.78  183.88
  -2   1  -1 3571.74  184.88
  -2   1  -1 3366.16  183.88
   2   1   1 3458.15  183.88
   2   1   1 3564.74  184.68
  -2   1  -1 3421.96  184.08
   3  -1   1  107.19    8.40
   3  -1   1  102.59    7.40
   3  -1   1  108.59    7.60
   3  -1   1  104.39    8.90
  -3  -1  -1  122.29    7.50
  -3  -1  -1  116.89    8.80
   3  -1   1   98.59    8.60
  -3  -1  -1  118.69    7.50
   3  -1   1   99.69    7.50
  -3  -1  -1  119.19    8.60
   3  -1   1   97.29    7.50
   3   1   1  111.29    7.60
  -3   1  -1  101.69    8.60
   3   1   1  121.59    7.60
  -3   1  -1  102.69    7.50
  -3   1  -1  100.39    7.60
   3   1   1  124.09    8.70
   3   1   1  133.99    9.00
   3   1   1  117.69    7.60
   3   1   1  126.79    7.60
   3   1   1  115.49    7.90
  -3   1  -1  105.49    7.60
  -4  -1  -1  339.07   21.60
   4  -1   1  328.17   20.50
   4  -1   1  365.06   20.80
  -4  -1  -1  358.86   21.80
   4  -1   1  333.97   20.60
   4  -1   1  401.46   21.70
  -4  -1  -1  375.96   20.00
  -4  -1  -1  371.96   21.50
  -4  -1  -1  379.56   20.60
  -4  -1  -1  340.97   19.80
   4  -1   1  315.27   21.80
   4  -1   1  316.87   20.50
   4   1   1  368.66   20.90
  -4   1  -1  344.27   20.50
   4   1   1  331.87   20.60
  -4   1  -1  362.26   21.70
   4   1   1  411.96   22.20
   4   1   1  342.27   20.80
   4   1   1  358.96   20.60
  -4   1  -1  336.97   20.10
   4   1   1  368.46   22.00
  -4   1  -1  346.97   21.00
  -4   1  -1  336.67   20.40
   4   1   1  362.66   20.60
  -5  -1  -1  170.38   12.90
   5  -1   1  137.09   11.00
   5  -1   1  150.58   11.20
  -5  -1  -1  178.68   10.30
   5  -1   1  160.08   11.60
  -5  -1  -1  189.08   10.50
  -5  -1  -1  190.68   12.90
   5  -1   1  137.49   13.40
   5  -1   1  158.78   13.30
   5  -1   1  132.49   12.60
   5  -1   1  147.29   12.00
  -5  -1  -1  173.38   11.40
  -5  -1  -1  184.38   11.30
  -5   1  -1  166.38   11.80
  -5   1  -1  136.49   10.80
   5   1   1  184.18   13.40
   5   1   1  170.28   11.50
  -5   1  -1  154.58   12.20
  -5   1  -1  143.99   11.20
   5   1   1  174.48   11.50
   5   1   1  170.68   11.40
   5   1   1  175.48   11.50
  -5   1  -1  153.08   11.10
   6  -1   1  221.98   14.90
   6  -1   1  220.88   16.50
   6  -1   1  214.88   16.30
  -6  -1  -1  192.38   12.40
  -6  -1  -1  198.98   13.60
   6  -1   1  206.68   13.70
  -6  -1  -1  203.48   12.60
   6  -1   1  179.88   14.20
  -6  -1  -1  185.08   14.70
  -6  -1  -1  207.38   15.80
   6  -1   1  214.08   14.00
  -6   1  -1  204.68   16.50
   6   1   1  162.28   13.60
  -6   1  -1  217.98   13.90
   6   1   1  213.08   15.80
   6   1   1  179.98   13.70
   6   1   1  203.48   18.30
   6   1   1  218.48   14.00
  -6   1  -1  189.78   13.20
  -6   1  -1  206.48   15.10
   6   1   1  184.38   13.50
   7  -1   1  208.18   14.70
   7  -1   1  213.88   15.80
   7  -1   1  223.38   15.30
   7  -1   1  211.28   17.50
   7  -1   1  211.38   18.00
   7  -1   1  216.08   15.10
  -7  -1  -1  202.58   14.60
  -7  -1  -1  199.28   15.00
   7  -1   1  215.48   15.60
  -7   1  -1  223.78   14.90
  -7   1  -1  221.28   15.40
   7   1   1  197.78   14.80
   7   1   1  173.78   14.70
   7   1   1  211.28   14.70
   7   1   1  223.28   17.50
   7   1   1  194.68   14.80
   7   1   1  194.08   14.40
  -7   1  -1  227.08   14.30
   7   1   1  187.88   17.60
  -8  -1  -1 2208.88  119.69
  -8  -1  -1 2251.37  118.99
   8  -1   1 2129.39  120.89
   8  -1   1 2271.47  119.19
   8  -1   1 2278.97  121.39
   8  -1   1 2081.29  118.39
   8  -1   1 2025.00  118.29
   8   1   1 1968.20  117.99
   8   1   1 2117.39  120.79
  -8   1  -1 2290.87  121.39
   8   1   1 2102.39  118.29
   8   1   1 2306.67  118.19
   8   1   1 2000.90  117.99
  -8   1  -1 2129.29  118.09
   8   1   1 2229.28  120.89
  -9  -1  -1   55.79    8.80
   9  -1   1   60.89    8.80
   9  -1   1   51.79    8.70
  -9  -1  -1   59.89    8.30
   9  -1   1   54.99    8.70
   9  -1   1   58.49    9.00
   9  -1   1   53.39   10.40
   9  -1   1   63.09   11.70
   9   1   1   60.59    8.70
  -9   1  -1   60.79    9.00
   9   1   1   51.99   14.10
   9   1   1   63.69    8.80
   9   1   1   72.29    8.60
   9   1   1   64.59   12.00
  -9   1  -1   56.29    8.30
   9   1   1   56.89    8.50
   9   1   1   37.70    7.90
  10  -1   1  159.48   15.60
  10  -1   1  161.48   14.70
 -10  -1  -1  160.68   14.70
  10  -1   1  131.99   14.40
  10  -1   1  162.18   19.10
  10  -1   1  162.18   19.00
 -10  -1  -1  190.28   17.50
  10  -1   1  175.08   21.80
  10   1   1  166.88   13.80
 -10   1  -1  182.58   19.80
  10   1   1  129.99   16.10
 -10   1  -1  171.48   15.00
  10   1   1  164.88   18.50
  10   1   1  181.68   14.80
  10   1   1  151.68   13.70
  10   1   1  146.09   18.90
  10   1   1  144.79   15.00
  11  -1   1   12.10   11.20
  11  -1   1   -2.90    6.70
  11  -1   1    8.70    6.90
  11  -1   1    2.80    7.00
  11  -1   1   -4.40    9.20
  11  -1   1   11.90    7.90
  11  -1   1   17.70    7.60
 -11   1  -1    6.70    5.20
  11   1   1   15.90    6.70
  11   1   1    7.10    6.80
 -11   1  -1    5.50    6.90
  11   1   1   18.30    6.80
  11   1   1   14.20    9.20
  11  -2  -1  264.07   23.00
  11  -2  -1  312.87   23.90
  11  -2  -1  292.47   23.40
 -11  -2   1  305.17   27.20
  11  -2  -1  326.07   30.00
  11  -2  -1  310.07   27.00
  11  -2  -1  329.27   24.20
  11   2  -1  303.77   27.40
 -11   2   1  334.57   26.90
  11   2  -1  268.17   27.20
  11   2  -1  359.36   24.10
  11   2  -1  280.37   22.70
  11   2  -1  350.86   26.30
 -10  -2   1   60.39   10.40
  10  -2  -1   58.29    9.80
  10  -2  -1   40.00   11.90
  10  -2  -1   62.39   11.70
 -10  -2   1   38.60    7.30
  10  -2  -1   56.09    8.80
 -10  -2   1   39.60    6.80
  10  -2  -1   58.49    9.90
  10  -2  -1   59.29    9.90
 -10   2   1   78.69   11.20
  10   2  -1   62.59   12.60
  10   2  -1   69.59   13.20
  10   2  -1   47.20    9.30
  10   2  -1   68.69    9.70
 -10   2   1   55.29    7.90
 -10   2   1   48.10    8.10
  10   2  -1   55.79    8.80
 -10   2   1   43.20    8.10
   9  -2  -1   83.59   11.20
   9  -2  -1  103.49   12.40
  -9  -2   1   92.79   11.90
  -9  -2   1  126.79   15.00
   9  -2  -1   72.09   12.50
  -9  -2   1   87.39   10.60
   9  -2  -1   85.39   15.30
  -9  -2   1   99.49   10.50
   9  -2  -1   93.99   12.30
   9  -2  -1   91.49   11.60
  -9  -2   1   94.29   11.80
  -9  -2   1  123.19   14.90
   9  -2  -1  105.39   12.30
   9   2  -1   98.99   11.80
   9   2  -1  108.79   12.30
  -9   2   1   85.29   11.50
   9   2  -1   99.99   11.80
  -9   2   1  115.79   15.00
   9   2  -1   96.19   12.00
  -9   2   1  110.69   16.10
   9   2  -1  108.69   14.10
  -9   2   1  120.59   12.00
   9   2  -1  101.09   13.30
  -9   2   1  108.19   12.50
  -9   2   1  108.19   11.20
  -8  -2   1  632.94   39.60
   8  -2  -1  744.53   41.50
   8  -2  -1  726.43   43.20
  -8  -2   1  714.03   42.80
   8  -2  -1  679.13   41.20
   8  -2  -1  655.83   40.80
   8  -2  -1  667.13   42.80
  -8  -2   1  659.03   42.60
  -8  -2   1  646.24   41.00
  -8  -2   1  650.73   40.70
   8  -2  -1  619.34   40.40
  -8  -2   1  707.93   40.00
   8  -2  -1  677.03   41.60
   8   2  -1  732.63   42.80
  -8   2   1  708.73   43.00
  -8   2   1  738.23   40.60
   8   2  -1  659.93   40.90
  -8   2   1  674.93   41.40
  -8   2   1  714.53   41.20
  -8   2   1  742.63   42.90
  -8   2   1  677.23   40.10
  -8   2   1  667.43   40.90
   8   2  -1  710.33   41.00
   8   2  -1  692.43   42.70
   8   2  -1  618.34   40.60
   8   2  -1  657.63   40.80
   7  -2  -1  426.76   28.30
   7  -2  -1  431.86   26.60
   7  -2  -1  418.86   26.60
  -7  -2   1  426.66   27.70
   7  -2  -1  396.36   26.30
  -7  -2   1  408.56   26.50
  -7  -2   1  380.86   25.40
   7  -2  -1  406.96   28.20
  -7  -2   1  437.36   28.00
  -7  -2   1  391.66   25.50
  -7  -2   1  451.05   26.70
   7  -2  -1  380.46   29.60
  -7   2   1  455.35   26.30
   7   2  -1  442.56   26.60
   7   2  -1  389.56   26.30
   7   2  -1  419.26   26.50
  -7   2   1  399.26   27.40
  -7   2   1  404.16   27.70
  -7   2   1  428.16   27.10
   7   2  -1  378.76   26.30
  -7   2   1  445.86   25.90
   7   2  -1  398.26   32.70
  -7   2   1  438.76   26.70
   7   2  -1  437.06   28.00
  -7   2   1  415.96   26.70
   6  -2  -1  276.67   18.70
  -6  -2   1  239.68   17.20
   6  -2  -1  248.38   17.40
   6  -2  -1  249.08   17.20
  -6  -2   1  237.08   16.50
   6  -2  -1  238.78   16.90
  -6  -2   1  253.67   18.70
   6  -2  -1  213.28   16.90
  -6  -2   1  237.58   18.30
  -6  -2   1  271.67   18.20
   6  -2  -1  274.17   17.40
  -6  -2   1  261.07   16.70
  -6   2   1  278.67   17.60
   6   2  -1  231.58   17.10
   6   2  -1  294.37   18.50
  -6   2   1  258.07   16.70
   6   2  -1  209.88   17.80
   6   2  -1  238.88   18.20
   6   2  -1  225.98   17.20
  -6   2   1  273.87   18.30
  -6   2   1  244.28   17.30
  -6   2   1  271.37   17.80
   6   2  -1  238.78   17.60
  -6   2   1  248.78   18.50
  -6   2   1  266.67   17.40
  -5  -2   1  637.84   36.40
   5  -2  -1  594.24   36.30
   5  -2  -1  611.64   35.70
  -5  -2   1  607.84   36.60
  -5  -2   1  656.33   38.60
   5  -2  -1  590.14   36.80
   5  -2  -1  584.74   35.40
  -5  -2   1  619.44   35.30
   5  -2  -1  590.34   35.60
   5  -2  -1  572.54   35.60
  -5  -2   1  662.63   35.90
   5  -2  -1  642.54   35.90
  -5  -2   1  601.64   35.20
  -5   2   1  616.74   35.90
  -5   2   1  629.64   35.70
   5   2  -1  563.54   35.60
  -5   2   1  664.03   36.00
  -5   2   1  609.64   35.20
   5   2  -1  604.84   36.20
   5   2  -1  588.34   35.50
   5   2  -1  598.24   35.60
  -5   2   1  636.24   36.30
   5   2  -1  686.73   36.60
  -5   2   1  587.94   36.20
   5   2  -1  621.84   35.80
  -4  -2   1   -0.80    3.90
   4  -2  -1    3.70    3.80
   4  -2  -1    2.60    3.10
   4  -2  -1    0.90    2.80
  -4  -2   1   -1.60    2.90
  -4  -2   1    6.40    3.50
   4  -2  -1    4.30    3.20
  -4  -2   1    2.40    3.30
   4  -2  -1    4.10    3.20
  -4  -2   1    4.80    3.60
   4  -2  -1    3.00    3.10
  -4  -2   1    2.40    3.20
   4  -2  -1    3.00    3.40
  -4   2   1    5.30    3.50
   4   2  -1    1.30    3.90
   4   2  -1    6.40    3.10
   4   2  -1    1.10    3.60
   4   2  -1    0.00    3.20
   4   2  -1    2.50    3.20
  -4   2   1    4.20    3.90
  -4   2   1   -0.20    2.80
  -4   2   1    4.90    3.60
   4   2  -1    2.20    3.30
   3  -2  -1 2864.61  161.98
  -3  -2   1 3164.98  162.48
   3  -2  -1 2929.11  161.88
   3  -2  -1 2903.81  161.98
   3  -2  -1 2740.83  162.08
   3  -2  -1 3027.10  162.28
  -3  -2   1 2991.40  161.98
  -3  -2   1 3016.40  162.08
   3  -2  -1 3256.97  162.18
   3  -2  -1 2876.01  162.18
  -3  -2   1 3109.09  162.38
   3   2  -1 3196.68  161.98
   3   2  -1 3065.79  162.38
  -3   2   1 2666.73  161.88
  -3   2   1 2958.60  161.88
  -3   2   1 3032.70  161.98
  -3   2   1 3467.05  162.68
  -3   2   1 2857.41  162.08
  -3   2   1 2971.00  162.18
   3   2  -1 3116.49  162.08
   3   2  -1 3006.20  162.08
   3   2  -1 3081.59  162.48
   3   2  -1 2931.71  161.98
   2  -2  -1 2146.79  112.79
   2  -2  -1 1973.50  112.89
  -2  -2   1 1953.60  112.99
  -2  -2   1 2066.29  112.79
  -2  -2   1 1871.81  112.89
   2  -2  -1 2241.48  113.29
   2  -2  -1 2091.29  112.89
   2  -2  -1 2128.09  112.89
  -2  -2   1 1977.50  112.99
   2  -2  -1 2052.69  112.89
   2  -2  -1 2270.17  112.99
  -2  -2   1 2064.29  112.89
   2   2  -1 2233.38  112.89
  -2   2   1 1999.80  112.89
  -2   2   1 2195.08  113.39
   2   2  -1 1929.71  113.19
  -2   2   1 2267.97  112.99
  -2   2   1 2042.80  112.79
  -2   2   1 2182.08  112.89
  -2   2   1 2095.49  112.79
   2   2  -1 2118.79  112.89
   2   2  -1 2208.08  113.39
   2   2  -1 2132.89  112.79
  -2   2   1 1992.90  112.89
   2   2  -1 2113.39  112.79
   1  -2  -1 1145.79   60.29
   1  -2  -1 1236.18   61.09
  -1  -2   1 1058.29   60.39
   1  -2  -1 1058.39   60.39
  -1  -2   1 1254.87   60.59
  -1  -2   1 1193.58   60.49
  -1  -2   1 1108.49   60.39
  -1  -2   1 1206.38   60.89
   1  -2  -1 1081.99   60.29
  -1  -2   1 1076.79   60.49
   1  -2  -1 1032.70   60.49
  -1  -2   1 1076.29   60.49
   1   2  -1 1194.08   60.49
   1   2  -1  998.00   60.19
  -1   2   1 1059.89   60.39
   1   2  -1 1058.89   60.39
  -1   2   1 1022.70   60.19
  -1   2   1 1248.38   60.29
   1   2  -1 1061.69   60.49
  -1   2   1 1085.09   60.49
   1   2  -1 1184.98   60.49
  -1   2   1 1216.78   61.09
   1   2  -1 1044.30   60.49
   0  -2   1  254.07   15.20
   0  -2  -1  281.07   15.90
   0  -2   1  266.87   15.10
   0  -2   1  291.27   15.50
   0  -2   1  277.47   15.20
   0  -2  -1  249.68   15.00
   0  -2  -1  255.17   14.90
   0  -2   1  257.07   15.10
   0  -2   1  250.77   15.20
   0   2   1  249.78   15.60
   0   2   1  250.97   15.00
   0   2  -1  274.07   15.10
   0   2  -1  269.77   15.20
   0   2   1  265.87   15.10
   0   2   1  256.27   15.00
   0   2  -1  278.37   15.20
   0   2  -1  306.67   15.40
   0   2  -1  269.27   15.40
   0   2  -1  288.57   15.30
   1  -2   1  838.72   44.30
   1  -2   1  771.82   44.80
  -1  -2  -1  836.42   43.90
   1  -2   1  817.12   44.30
  -1  -2  -1  837.62   44.00
   1  -2   1  837.02   44.70
  -1  -2  -1  901.31   44.80
   1  -2   1  816.32   44.30
   1  -2   1  723.93   44.20
   1   2   1  856.61   44.00
   1   2   1  831.62   44.90
  -1   2  -1  770.22   44.90
  -1   2  -1  720.73   44.90
   1   2   1  807.02   44.00
   1   2   1  821.92   44.00
  -1   2  -1  838.82   44.20
   1   2   1  850.11   44.30
  -1   2  -1  787.52   44.30
   2  -2   1  618.64   30.60
   2  -2   1  530.75   30.50
   2  -2   1  528.95   31.30
  -2  -2  -1  572.24   30.80
   2  -2   1  476.75   30.50
  -2  -2  -1  517.95   30.10
  -2  -2  -1  556.84   30.30
   2  -2   1  519.95   31.20
   2  -2   1  540.05   31.40
   2  -2   1  558.04   30.70
  -2  -2  -1  542.05   30.80
  -2  -2  -1  550.94   30.30
  -2  -2  -1  582.04   30.00
  -2   2  -1  535.35   30.40
   2   2   1  595.04   31.00
   2   2   1  571.84   30.20
   2   2   1  549.65   30.70
   2   2   1  572.64   30.30
   2   2   1  558.14   30.80
   2   2   1  563.94   30.20
  -2   2  -1  524.45   30.90
  -2   2  -1  546.05   30.70
   2   2   1  562.14   30.30
  -2   2  -1  571.64   30.70
  -2   2  -1  583.74   31.60
   3  -2   1 3062.59  176.88
   3  -2   1 3171.38  176.98
   3  -2   1 3338.77  177.98
  -3  -2  -1 3227.48  177.38
   3  -2   1 3344.47  176.98
  -3  -2  -1 3310.47  176.68
  -3  -2  -1 3275.17  176.28
   3  -2   1 3322.47  177.98
  -3  -2  -1 3526.35  177.58
  -3  -2  -1 3260.77  176.88
   3  -2   1 3608.24  177.08
  -3  -2  -1 3325.97  176.38
   3   2   1 3440.86  176.68
   3   2   1 3352.26  176.68
   3   2   1 3202.88  177.38
  -3   2  -1 3151.68  176.98
   3   2   1 3442.36  177.18
  -3   2  -1 3274.57  176.78
   3   2   1 3352.16  176.88
   3   2   1 3354.46  176.78
  -3   2  -1 3029.60  176.88
  -3   2  -1 3345.57  177.98
   3   2   1 3034.40  177.38
   3   2   1 3417.46  176.88
  -3   2  -1 3290.27  176.88
  -4  -2  -1 1506.25   89.69
   4  -2   1 1557.24   88.99
   4  -2   1 1506.45   89.09
  -4  -2  -1 1736.23   88.89
  -4  -2  -1 1632.94   89.89
   4  -2   1 1542.55   88.99
  -4  -2  -1 1650.63   88.29
   4  -2   1 1586.84   90.29
   4  -2   1 1655.33   90.19
   4  -2   1 1662.13   90.39
  -4  -2  -1 1752.72   89.09
  -4  -2  -1 1749.03   88.39
   4  -2   1 1559.04   88.99
   4   2   1 1746.93   89.29
   4   2   1 1635.54   88.89
   4   2   1 1618.84   88.99
   4   2   1 1687.13   88.89
  -4   2  -1 1580.64   89.09
  -4   2  -1 1569.04   88.99
  -4   2  -1 1593.34   90.09
  -4   2  -1 1680.03   89.29
   4   2   1 1649.63   89.89
   4   2   1 1691.23   88.99
   4   2   1 1829.42   90.19
   4   2   1 1646.14   89.09
  -5  -2  -1  509.35   29.00
   5  -2   1  472.75   29.20
  -5  -2  -1  483.65   30.20
   5  -2   1  569.54   31.20
  -5  -2  -1  515.85   30.40
   5  -2   1  488.35   30.70
  -5  -2  -1  513.45   28.10
  -5  -2  -1  524.45   29.10
   5  -2   1  559.24   30.60
   5  -2   1  490.95   29.10
   5  -2   1  462.75   29.00
   5  -2   1  473.75   29.20
   5   2   1  487.85   29.00
   5   2   1  519.45   29.20
   5   2   1  495.25   28.90
  -5   2  -1  510.95   30.50
   5   2   1  474.65   30.30
  -5   2  -1  516.05   29.50
  -5   2  -1  500.35   29.20
   5   2   1  520.15   28.90
   5   2   1  545.95   31.00
   5   2   1  510.95   29.20
  -5   2  -1  478.95   29.00
   5   2   1  486.85   29.80
  -6  -2  -1    1.40    4.30
   6  -2   1    3.50    4.40
  -6  -2  -1    9.20    3.90
   6  -2   1    4.50    3.50
   6  -2   1    4.00    4.20
   6  -2   1   12.60    5.70
   6  -2   1    3.70    3.70
   6  -2   1    8.30    4.60
  -6  -2  -1    2.60    5.00
   6   2   1    2.90    3.70
   6   2   1    4.00    4.60
  -6   2  -1    6.80    3.80
   6   2   1   -2.80    4.70
  -6   2  -1    4.70    3.60
  -6   2  -1    3.90    6.40
  -6   2  -1   -0.30    4.20
   6   2   1    6.90    3.80
   6   2   1    4.40    5.60
   6   2   1    5.00    3.20
   6   2   1    4.70    3.90
   6   2   1    5.70    4.30
   7  -2   1 1243.08   72.69
  -7  -2  -1 1292.17   72.39
  -7  -2  -1 1395.36   74.79
   7  -2   1 1226.18   74.59
   7  -2   1 1440.96   74.19
   7  -2   1 1320.87   72.89
   7  -2   1 1251.07   72.99
   7  -2   1 1232.78   72.49
   7  -2   1 1248.18   74.89
  -7  -2  -1 1398.06   72.59
   7   2   1 1305.57   74.49
   7   2   1 1299.27   72.39
   7   2   1 1367.26   72.89
  -7   2  -1 1339.27   71.69
   7   2   1 1350.16   72.49
   7   2   1 1225.98   72.59
   7   2   1 1443.56   72.29
  -7   2  -1 1340.67   74.29
  -7   2  -1 1304.47   72.09
   7   2   1 1247.88   74.49
  -7   2  -1 1244.78   72.49
  -7   2  -1 1289.07   73.09
   7   2   1 1241.78   72.19
   8  -2   1   53.29    7.80
  -8  -2  -1   45.30   11.20
   8  -2   1   51.49   10.00
  -8  -2  -1   65.49    7.70
   8  -2   1   43.00    8.20
   8  -2   1   43.30   11.00
   8  -2   1   57.39   18.10
   8  -2   1   45.30    9.60
   8   2   1   50.09    9.90
  -8   2  -1   44.40   12.90
   8   2   1   42.30    9.40
  -8   2  -1   43.00    8.60
  -8   2  -1   45.20    6.30
   8   2   1   45.50    7.50
  -8   2  -1   48.50    7.30
   8   2   1   47.70   10.70
   8   2   1   57.99    8.30
  -8   2  -1   56.79    7.30
   8   2   1   45.40    6.20
   8   2   1   40.40    7.10
  -9  -2  -1 1155.08   62.19
   9  -2   1 1117.09   65.99
   9  -2   1 1098.89   63.29
  -9  -2  -1 1096.79   62.29
   9  -2   1 1152.48   66.29
   9  -2   1 1067.39   62.79
   9  -2   1 1072.89   62.79
   9  -2   1  915.41   64.99
  -9   2  -1 1180.08   63.29
   9   2   1 1091.99   62.79
   9   2   1 1042.40   60.99
   9   2   1 1094.99   62.69
   9   2   1 1142.89   67.09
   9   2   1 1177.88   65.89
   9   2   1 1041.00   60.99
   9   2   1 1124.39   65.99
  -9   2  -1 1128.39   62.59
   9   2   1 1104.99   61.49
 -10  -2  -1   39.50    7.90
 -10  -2  -1   30.90    6.80
  10  -2   1   33.40    7.30
  10  -2   1   30.60    8.10
  10  -2   1   24.70    7.40
  10  -2   1   28.90    8.10
  10  -2   1   26.30   10.10
  10  -2   1   25.50   10.20
  10   2   1   37.10    6.70
 -10   2  -1   25.40    7.40
  10   2   1   30.60    7.20
  10   2   1   19.80    9.90
 -10   2  -1   41.90    8.90
  10   2   1   50.79   10.70
  10   2   1   32.80    7.60
  11  -2   1   34.70    8.60
  11  -2   1   33.50    8.50
  11  -2   1   28.60   11.30
  11  -2   1   33.90   12.30
  11  -2   1   35.20    8.90
  11  -2   1   25.00    7.40
  11   2   1   25.80    7.20
  11   2   1   17.60    9.20
  11   2   1   26.60    7.80
  11   2   1   22.20    8.30
 -11   2  -1   19.60    6.20
  11   2   1   22.30   14.90
 -11   2  -1   41.20    8.70
  11  -3  -1   -2.30    6.80
  11  -3  -1    5.80    9.60
  11  -3  -1   11.90    7.00
  11  -3  -1   12.20    7.90
 -11  -3   1    5.40    5.60
  11  -3  -1    6.60    7.80
 -11  -3   1   -1.30    5.00
  11   3  -1   14.50   10.30
 -11   3   1    6.30    8.70
  11   3  -1    4.80    8.90
 -11   3   1    5.70    5.50
  11   3  -1  -11.20    6.80
  11   3  -1   13.00    7.00
 -10  -3   1   40.50    9.10
  10  -3  -1   60.59   11.20
  10  -3  -1   60.69   10.00
  10  -3  -1   67.89   10.40
  10  -3  -1   77.89   14.40
 -10  -3   1   64.59   10.60
 -10  -3   1   50.39    7.10
  10  -3  -1   35.70   11.00
  10  -3  -1   57.49   10.50
 -10   3   1   72.09   10.60
  10   3  -1   61.89    9.50
  10   3  -1   67.09    9.50
  10   3  -1   60.39   12.30
 -10   3   1   40.50    7.70
  10   3  -1   55.99   12.50
  10   3  -1   59.69    9.50
 -10   3   1   58.39   10.00
 -10   3   1   39.80    7.50
  -9  -3   1   56.19    9.50
   9  -3  -1   63.69    9.40
   9  -3  -1   59.29   11.80
   9  -3  -1   55.39    9.60
  -9  -3   1   52.69    7.80
   9  -3  -1   54.89   15.00
  -9  -3   1   56.19    7.80
  -9  -3   1   53.99   10.20
  -9  -3   1   55.99   11.30
   9  -3  -1   52.49    9.30
   9  -3  -1   35.60   12.70
  -9  -3   1   58.89    9.40
   9  -3  -1   51.09    9.00
  -9   3   1   48.70    9.40
   9   3  -1   48.50    8.70
  -9   3   1   54.79    8.20
   9   3  -1   50.29    8.60
   9   3  -1   52.09    8.80
  -9   3   1   58.99    9.80
   9   3  -1   59.99    8.90
  -9   3   1   56.79   11.50
   9   3  -1   57.49   11.70
  -9   3   1   51.89    8.20
   9   3  -1   68.29   11.40
  -9   3   1   58.09    8.80
   8  -3  -1    6.70    5.40
  -8  -3   1    2.40    5.30
   8  -3  -1   11.40    5.90
  -8  -3   1    9.40    5.80
   8  -3  -1    8.50    7.10
   8  -3  -1    4.20    5.30
   8  -3  -1    7.50    5.90
  -8  -3   1    3.30    4.90
   8  -3  -1    7.40    5.50
  -8  -3   1    8.20    6.90
  -8  -3   1    7.30    6.10
   8  -3  -1    3.40    7.70
  -8  -3   1    7.60    4.90
  -8   3   1    2.40    5.30
   8   3  -1   20.50    6.40
  -8   3   1    7.20    5.40
  -8   3   1    9.30    6.00
   8   3  -1    8.50    5.60
  -8   3   1    5.20    4.90
   8   3  -1    4.20    7.50
   8   3  -1    0.50    5.10
  -8   3   1   13.10    7.10
  -8   3   1    6.90    9.00
  -8   3   1    8.40    6.60
   8   3  -1   13.90    6.70
   8   3  -1    1.30    5.80
  -7  -3   1 1866.81  114.69
   7  -3  -1 2264.07  114.69
  -7  -3   1 2118.89  114.09
  -7  -3   1 2193.28  113.29
  -7  -3   1 2072.09  115.09
   7  -3  -1 2115.99  115.39
   7  -3  -1 2125.69  114.09
   7  -3  -1 1824.12  117.19
  -7  -3   1 2057.49  113.99
  -7  -3   1 2010.80  113.09
   7  -3  -1 1926.91  113.89
   7  -3  -1 2001.10  113.89
   7  -3  -1 1981.00  114.29
  -7   3   1 2350.46  119.19
  -7   3   1 2163.68  114.89
   7   3  -1 2123.79  115.39
  -7   3   1 1932.21  114.89
   7   3  -1 2022.80  113.79
   7   3  -1 2069.09  114.09
  -7   3   1 2223.48  114.69
  -7   3   1 2081.09  113.39
   7   3  -1 2169.58  116.09
  -7   3   1 1939.51  114.99
   7   3  -1 2085.69  113.89
   7   3  -1 1958.30  113.89
  -7   3   1 2109.19  113.89
   6  -3  -1  139.89   12.20
   6  -3  -1  120.89   11.80
  -6  -3   1  191.68   13.80
  -6  -3   1  161.98   13.50
  -6  -3   1  165.98   12.60
   6  -3  -1  117.79   13.10
  -6  -3   1  162.58   14.60
   6  -3  -1  133.99   11.90
   6  -3  -1  129.39   13.10
   6  -3  -1  132.79   14.20
  -6  -3   1  176.88   11.70
  -6  -3   1  155.08   11.60
   6  -3  -1  119.19   11.70
  -6   3   1  139.89   13.10
   6   3  -1  169.78   12.40
   6   3  -1  160.18   12.50
  -6   3   1  133.99   11.40
  -6   3   1  107.99   12.60
   6   3  -1  169.68   13.40
   6   3  -1  166.88   14.30
  -6   3   1  144.89   12.70
  -6   3   1  111.59   12.40
   6   3  -1  154.68   13.40
   6   3  -1  169.08   16.40
  -6   3   1  140.99   13.10
  -5  -3   1   10.70    4.50
   5  -3  -1   11.80    4.00
   5  -3  -1    6.00    4.70
  -5  -3   1    6.60    4.80
   5  -3  -1    8.60    4.10
   5  -3  -1    3.40    4.10
   5  -3  -1    4.00    3.90
  -5  -3   1    5.10    3.70
  -5  -3   1    8.40    5.10
   5  -3  -1    9.10    3.80
   5  -3  -1    7.90    4.00
  -5  -3   1   10.80    4.90
  -5  -3   1    9.20    3.80
   5   3  -1    4.00    4.70
   5   3  -1    3.70    4.10
  -5   3   1   11.20    5.10
   5   3  -1    8.00    3.90
   5   3  -1    8.90    3.80
   5   3  -1    5.10    3.60
  -5   3   1    2.50    4.30
  -5   3   1   13.60    4.80
   5   3  -1    6.40    4.10
  -5   3   1    6.60    4.20
  -5   3   1   11.70    4.40
  -5   3   1    3.00    3.30
   4  -3  -1  698.23   43.70
  -4  -3   1  753.62   41.90
  -4  -3   1  727.63   42.60
   4  -3  -1  708.23   42.00
  -4  -3   1  739.53   42.60
   4  -3  -1  814.92   43.30
   4  -3  -1  720.23   42.20
   4  -3  -1  686.83   42.10
  -4  -3   1  746.93   42.20
  -4  -3   1  726.63   42.10
   4  -3  -1  772.42   42.80
   4  -3  -1  810.92   42.30
  -4   3   1  794.32   43.30
   4   3  -1  738.93   42.00
   4   3  -1  750.62   42.20
   4   3  -1  834.22   43.20
  -4   3   1  721.03   42.50
   4   3  -1  713.33   42.10
  -4   3   1  733.43   42.30
   4   3  -1  777.72   42.30
  -4   3   1  732.23   42.00
  -4   3   1  716.13   42.30
   4   3  -1  749.03   42.90
  -4   3   1  761.22   42.60
   3  -3  -1 2362.56  117.79
  -3  -3   1 2058.59  117.19
   3  -3  -1 1927.71  117.39
   3  -3  -1 2150.38  117.39
  -3  -3   1 2145.59  117.49
  -3  -3   1 2311.27  117.89
   3  -3  -1 2430.76  117.79
   3  -3  -1 2229.18  118.09
   3  -3  -1 2309.37  118.39
   3  -3  -1 2190.38  117.59
  -3  -3   1 2010.50  117.59
   3   3  -1 2165.18  118.09
   3   3  -1 2167.38  117.39
  -3   3   1 2185.38  117.59
  -3   3   1 2506.25  118.49
   3   3  -1 2106.49  117.29
  -3   3   1 2178.08  117.59
   3   3  -1 2125.49  117.99
  -3   3   1 1951.50  117.29
   3   3  -1 2139.69  117.39
  -3   3   1 2067.19  117.49
   3   3  -1 2190.38  117.39
  -3   3   1 2057.39  117.49
  -3   3   1 2143.89  117.39
  -2  -3   1  549.65   32.40
   2  -3  -1  578.14   32.50
  -2  -3   1  553.24   32.50
  -2  -3   1  588.04   33.00
   2  -3  -1  637.24   33.40
   2  -3  -1  667.13   32.90
   2  -3  -1  588.64   32.60
  -2  -3   1  601.84   32.70
   2  -3  -1  600.04   32.80
  -2  -3   1  558.24   33.00
   2  -3  -1  583.44   32.50
   2   3  -1  565.44   32.80
   2   3  -1  541.65   32.40
   2   3  -1  614.64   31.60
  -2   3   1  585.64   32.80
  -2   3   1  566.64   32.60
   2   3  -1  542.55   32.50
   2   3  -1  581.74   32.50
   2   3  -1  567.04   32.60
  -2   3   1  618.94   33.50
  -2   3   1  526.05   32.50
   2   3  -1  578.54   32.80
  -2   3   1  571.64   32.50
  -2   3   1  652.73   33.00
  -2   3   1  540.25   32.40
  -1  -3   1 4491.95  241.38
  -1  -3   1 4819.42  241.48
   1  -3  -1 4218.68  241.08
   1  -3  -1 4543.35  241.58
  -1  -3   1 4871.21  242.88
   1  -3  -1 4026.50  241.08
  -1  -3   1 4455.75  241.68
  -1  -3   1 5074.99  241.58
   1  -3  -1 4738.93  241.68
   1  -3  -1 3813.92  241.48
  -1  -3   1 4267.67  241.48
   1  -3  -1 4536.95  241.58
   1  -3  -1 4921.61  242.38
   1   3  -1 4292.07  241.48
  -1   3   1 4168.68  241.48
  -1   3   1 4422.06  241.58
  -1   3   1 4612.54  241.18
   1   3  -1 4794.52  241.98
  -1   3   1 4519.05  241.18
  -1   3   1 4703.43  241.78
   1   3  -1 4337.47  241.38
  -1   3   1 4618.54  241.68
   1   3  -1 4383.16  241.68
   1   3  -1 4416.26  241.28
  -1   3   1 4829.32  242.38
   0  -3  -1   21.90    2.90
   0  -3   1   19.50    3.20
   0  -3   1   28.40    3.30
   0  -3  -1   32.00    3.70
   0  -3  -1   24.20    3.80
   0  -3   1   18.90    3.00
   0  -3   1   20.30    3.20
   0  -3   1   21.10    3.10
   0  -3   1   20.80    3.10
   0  -3   1   21.90    3.00
   0   3  -1   18.10    3.40
   0   3  -1   25.10    3.40
   0   3  -1   18.70    3.40
   0   3   1   22.30    3.00
   0   3   1   22.90    3.50
   0   3   1   19.80    2.90
   0   3  -1   22.00    3.00
   0   3  -1   15.30    2.90
   0   3   1   18.70    2.70
   0   3  -1   17.90    3.10
   1  -3   1   17.80    3.50
   1  -3   1   12.20    2.70
   1  -3   1   18.60    3.00
   1  -3   1   15.10    3.00
   1  -3   1   15.40    3.20
  -1  -3  -1   24.60    2.80
  -1  -3  -1   27.00    4.10
  -1  -3  -1   22.00    2.70
   1  -3   1   13.10    3.60
  -1  -3  -1   22.00    2.70
   1  -3   1   17.60    2.90
   1   3   1   19.60    2.70
  -1   3  -1   18.70    3.30
   1   3   1   16.70    2.60
  -1   3  -1   19.10    3.10
   1   3   1   25.00    3.40
   1   3   1   17.50    2.30
  -1   3  -1   16.40    2.80
   1   3   1   17.40    2.60
   1   3   1   22.30    2.60
  -2  -3  -1 3100.49  168.38
   2  -3   1 3026.60  169.18
  -2  -3  -1 2997.10  168.08
  -2  -3  -1 3022.10  168.38
   2  -3   1 3259.17  168.78
  -2  -3  -1 3293.77  168.78
  -2  -3  -1 2973.80  168.38
   2  -3   1 3269.97  168.88
   2  -3   1 3425.76  169.78
  -2  -3  -1 3029.60  168.18
   2  -3   1 3054.99  168.68
  -2  -3  -1 3026.80  168.38
   2  -3   1 3176.38  168.68
   2   3   1 3192.08  169.08
   2   3   1 3412.96  168.48
   2   3   1 3083.79  168.28
   2   3   1 3061.19  168.48
  -2   3  -1 3018.10  168.78
  -2   3  -1 3295.27  168.68
  -2   3  -1 3319.57  169.68
   2   3   1 3108.39  168.38
  -2   3  -1 3088.49  168.58
   2   3   1 2978.60  168.28
   2   3   1 3237.38  168.38
   3  -3   1   60.79    5.50
  -3  -3  -1   48.50    5.20
  -3  -3  -1   45.00    5.60
   3  -3   1   43.60    5.90
  -3  -3  -1   54.19    4.60
   3  -3   1   62.19    5.60
  -3  -3  -1   53.99    5.20
   3  -3   1   63.49    5.80
   3  -3   1   44.90    6.00
   3  -3   1   67.49    7.00
  -3  -3  -1   49.60    4.90
  -3  -3  -1   61.89    6.00
   3  -3   1   58.59    5.70
   3   3   1   68.59    6.00
   3   3   1   56.89    5.10
   3   3   1   55.19    5.00
   3   3   1   56.99    5.50
  -3   3  -1   49.30    6.20
   3   3   1   50.99    5.10
   3   3   1   57.39    4.90
  -3   3  -1   43.10    5.20
   3   3   1   56.49    6.10
  -3   3  -1   52.59    6.90
  -3   3  -1   48.70    5.70
  -3   3  -1   54.49    6.20
   4  -3   1 1053.69   66.59
  -4  -3  -1 1271.47   66.29
  -4  -3  -1 1267.97   65.29
   4  -3   1 1254.47   65.79
  -4  -3  -1 1119.09   64.79
   4  -3   1 1118.79   65.59
   4  -3   1 1203.68   66.89
  -4  -3  -1 1173.68   65.49
   4  -3   1 1239.48   65.99
  -4  -3  -1 1177.78   64.79
   4  -3   1 1239.68   67.09
   4  -3   1 1122.39   65.69
  -4  -3  -1 1242.78   66.19
   4   3   1 1194.08   66.19
  -4   3  -1 1215.28   65.39
   4   3   1 1241.78   65.39
  -4   3  -1 1225.38   65.79
  -4   3  -1 1184.18   66.89
   4   3   1 1236.78   65.49
   4   3   1 1199.48   65.59
   4   3   1 1181.68   65.09
   4   3   1 1188.08   65.29
  -4   3  -1 1218.38   65.59
  -4   3  -1 1151.38   65.79
   4   3   1 1208.58   66.19
   4   3   1 1182.68   65.19
   5  -3   1  302.87   20.20
   5  -3   1  337.97   20.40
   5  -3   1  297.47   20.20
  -5  -3  -1  339.17   21.40
   5  -3   1  333.07   21.90
   5  -3   1  357.36   22.30
  -5  -3  -1  347.17   20.40
  -5  -3  -1  336.37   19.20
   5  -3   1  321.67   20.50
  -5  -3  -1  365.36   20.10
   5  -3   1  315.77   22.00
   5   3   1  331.27   20.40
  -5   3  -1  321.67   21.90
   5   3   1  358.06   20.20
   5   3   1  347.37   20.20
   5   3   1  362.56   20.20
   5   3   1  350.76   20.10
   5   3   1  342.67   19.60
  -5   3  -1  310.07   20.30
   5   3   1  328.37   21.30
   5   3   1  336.57   21.50
  -5   3  -1  319.77   19.90
  -5   3  -1  318.47   20.40
  -5   3  -1  319.77   20.60
   6  -3   1  466.05   27.90
   6  -3   1  449.36   29.90
  -6  -3  -1  481.45   27.70
   6  -3   1  530.65   31.80
  -6  -3  -1  448.16   27.60
  -6  -3  -1  491.15   29.40
   6  -3   1  478.65   28.00
   6  -3   1  437.76   27.80
   6  -3   1  443.16   29.30
  -6  -3  -1  460.25   28.90
   6  -3   1  476.65   28.20
  -6   3  -1  438.06   27.80
   6   3   1  446.66   27.70
  -6   3  -1  486.15   27.80
  -6   3  -1  455.55   28.30
   6   3   1  473.35   27.50
   6   3   1  450.25   29.10
   6   3   1  487.15   29.40
  -6   3  -1  487.55   29.80
   6   3   1  463.95   26.80
   6   3   1  476.25   27.70
  -6   3  -1  476.15   27.30
   6   3   1  471.05   27.40
   6   3   1  452.65   27.80
   7  -3   1  102.29   10.70
   7  -3   1   94.49   12.60
   7  -3   1  102.89   10.10
  -7  -3  -1   93.39    9.40
   7  -3   1  100.99    9.80
   7  -3   1   87.79   11.30
  -7  -3  -1   99.19    9.40
   7  -3   1   95.09   12.30
   7  -3   1   96.39    9.80
  -7  -3  -1   92.49   11.60
   7   3   1   94.39   12.30
  -7   3  -1  121.39   10.90
   7   3   1   80.89    9.30
  -7   3  -1   95.39   11.70
  -7   3  -1   90.09    9.80
   7   3   1   96.89    9.40
   7   3   1   90.09    9.50
  -7   3  -1  100.89    9.80
  -7   3  -1  110.79    9.00
   7   3   1  104.09    9.90
   7   3   1  103.49   12.90
   7   3   1   90.39    8.20
   7   3   1   94.19    8.80
   8  -3   1  965.50   55.89
   8  -3   1  881.11   53.09
  -8  -3  -1  970.10   54.99
   8  -3   1  940.71   58.19
  -8  -3  -1  895.01   52.19
   8  -3   1  908.41   53.29
   8  -3   1  883.11   57.39
   8  -3   1  921.91   52.89
   8  -3   1  881.11   52.59
  -8   3  -1  913.11   54.79
  -8   3  -1  996.80   52.89
   8   3   1  946.21   51.39
   8   3   1  850.41   52.59
   8   3   1  841.42   54.49
   8   3   1  963.20   55.09
   8   3   1  893.31   52.09
  -8   3  -1  951.00   51.99
   8   3   1  905.11   52.59
   8   3   1  912.61   51.09
  -8   3  -1  928.91   53.99
   8   3   1  941.31   52.79
   9  -3   1  137.69   13.90
  -9  -3  -1  146.79   12.60
   9  -3   1  126.29   13.70
  -9  -3  -1  149.69   12.90
   9  -3   1  126.29   16.40
   9  -3   1  131.79   13.40
   9  -3   1  151.68   15.10
   9  -3   1  145.39   17.00
   9   3   1  120.29   15.30
  -9   3  -1  131.19   11.90
   9   3   1  161.98   16.40
  -9   3  -1  123.09   13.50
   9   3   1  130.69   12.70
  -9   3  -1  133.39   15.40
   9   3   1  162.38   17.10
  -9   3  -1  157.38   13.60
  10  -3   1  187.48   20.20
  10  -3   1  185.38   16.40
  10  -3   1  174.08   17.00
  10  -3   1  204.98   20.70
  10  -3   1  207.28   17.00
  10   3   1  197.88   16.00
  10   3   1  168.78   14.40
  10   3   1  162.08   15.60
 -10   3  -1  156.38   13.90
  10   3   1  172.28   19.60
  10   3   1  196.38   19.00
 -10   3  -1  211.78   16.90
  11  -3   1  110.79   13.70
  11  -3   1  118.19   17.00
  11  -3   1   97.99   15.80
  11   3   1  109.99   15.80
  11   3   1  112.99   12.90
  11   3   1  106.49   16.50
 -11   3  -1  117.89   14.20
  11  -4  -1   41.70   10.40
  11  -4  -1   36.80   15.40
 -11  -4   1   46.50   11.70
  11  -4  -1   62.99   10.50
  11  -4  -1   56.09    9.90
  11  -4  -1   45.50   13.00
  11   4  -1   39.10   11.70
  11   4  -1   43.80    9.50
 -11   4   1   31.90    8.00
 -11   4   1   61.89   15.90
  11   4  -1   35.90   12.50
  11   4  -1   28.20   12.40
  11   4  -1   37.80   14.30
 -10  -4   1   47.50    7.10
  10  -4  -1   59.79   12.70
  10  -4  -1   78.09   11.60
  10  -4  -1   30.80   10.80
  10  -4  -1   63.29   10.60
  10  -4  -1   66.69   10.80
 -10  -4   1   55.39   10.10
  10  -4  -1   45.20    9.50
  10   4  -1   62.59    9.60
  10   4  -1   64.49    9.40
  10   4  -1   30.10   11.20
  10   4  -1   66.79   10.40
 -10   4   1   54.09   10.80
 -10   4   1   69.59   11.30
  10   4  -1   65.59   12.70
 -10   4   1   39.40    7.30
  -9  -4   1   39.60    8.80
  -9  -4   1   44.00    9.50
   9  -4  -1   43.60    9.10
   9  -4  -1   38.40    8.10
  -9  -4   1   47.40    8.80
  -9  -4   1   57.79   12.90
   9  -4  -1   59.19   12.60
   9  -4  -1   33.10   10.90
  -9  -4   1   29.80    6.70
   9  -4  -1   42.60    8.30
  -9  -4   1   42.20    6.80
   9  -4  -1   40.40    8.20
   9  -4  -1   49.20   11.00
  -9   4   1   27.40    6.80
  -9   4   1   47.30    8.00
   9   4  -1   44.90   10.50
  -9   4   1   31.80    8.40
  -9   4   1   44.80    7.10
  -9   4   1   40.80    9.00
   9   4  -1   32.10    7.90
   9   4  -1   45.60    8.90
   9   4  -1   31.10   11.50
   9   4  -1   48.30    8.50
   9   4  -1   43.70    8.00
  -8  -4   1 1393.46   78.99
   8  -4  -1 1374.66   77.49
  -8  -4   1 1364.26   78.69
   8  -4  -1 1279.87   79.29
   8  -4  -1 1402.66   79.59
  -8  -4   1 1413.16   77.49
   8  -4  -1 1389.86   77.59
  -8  -4   1 1297.87   76.19
   8  -4  -1 1429.66   79.59
   8  -4  -1 1338.67   77.49
  -8  -4   1 1323.07   76.09
   8  -4  -1 1416.26   80.29
  -8  -4   1 1343.07   77.39
   8   4  -1 1297.57   76.99
   8   4  -1 1315.27   78.89
  -8   4   1 1414.36   78.29
  -8   4   1 1419.36   78.89
   8   4  -1 1372.16   77.39
   8   4  -1 1308.77   77.19
   8   4  -1 1415.36   77.49
  -8   4   1 1465.85   77.39
   8   4  -1 1300.57   78.89
  -8   4   1 1397.76   76.79
  -8   4   1 1389.06   77.69
  -8   4   1 1350.36   79.29
   7  -4  -1  108.69   12.80
  -7  -4   1  104.49   12.00
   7  -4  -1   86.99   11.00
  -7  -4   1  110.19   11.40
  -7  -4   1  123.99   11.60
   7  -4  -1   99.89   11.50
  -7  -4   1  106.09   10.10
  -7  -4   1  103.99    9.90
   7  -4  -1   96.39   10.80
   7  -4  -1  105.19   11.00
   7  -4  -1   96.39   12.60
   7  -4  -1   97.99   11.40
  -7  -4   1  107.19   12.60
  -7   4   1  108.09   14.90
  -7   4   1   97.09   10.80
   7   4  -1   98.59   12.30
   7   4  -1   95.39   10.70
   7   4  -1   98.69   10.70
  -7   4   1   90.19   10.20
   7   4  -1  108.89   11.30
  -7   4   1  112.59   12.60
  -7   4   1  103.99   11.20
  -7   4   1   85.69   11.00
   7   4  -1  121.79   15.30
   7   4  -1  103.19   10.80
  -7   4   1   91.59   11.60
  -6  -4   1  873.21   47.10
  -6  -4   1  838.22   47.30
   6  -4  -1  886.21   49.20
   6  -4  -1  768.02   47.50
  -6  -4   1  821.72   48.00
  -6  -4   1  897.01   49.00
   6  -4  -1  748.23   51.59
   6  -4  -1  868.91   49.40
   6  -4  -1  867.41   48.80
  -6  -4   1  790.52   48.40
   6  -4  -1  826.52   47.90
   6  -4  -1  802.72   47.80
  -6  -4   1  916.81   48.10
   6   4  -1  802.42   47.80
  -6   4   1  852.31   52.39
  -6   4   1  803.42   48.60
   6   4  -1  817.12   48.70
   6   4  -1  806.22   47.50
  -6   4   1  913.81   49.30
   6   4  -1  802.62   47.90
  -6   4   1  841.62   47.70
   6   4  -1  787.52   47.50
  -6   4   1  802.42   47.30
   6   4  -1  838.12   48.90
  -6   4   1  772.52   48.30
   5  -4  -1    5.50    4.00
  -5  -4   1    6.40    6.70
   5  -4  -1    3.90    3.60
   5  -4  -1    3.30    3.60
  -5  -4   1    1.40    3.50
   5  -4  -1    3.70    3.90
   5  -4  -1    1.30    4.20
  -5  -4   1   -1.60    3.90
  -5  -4   1   -1.40    4.50
   5  -4  -1    1.20    4.90
  -5  -4   1    3.70    4.10
   5  -4  -1   -0.30    4.90
  -5  -4   1    8.00    4.40
   5   4  -1   -3.90    3.60
   5   4  -1    0.90    3.50
  -5   4   1    4.70    5.10
   5   4  -1   -0.60    3.70
   5   4  -1    4.90    4.90
  -5   4   1    0.60    3.70
  -5   4   1    2.90    3.60
  -5   4   1   -6.30    4.00
   5   4  -1    2.40    4.60
  -5   4   1    0.80    3.90
   5   4  -1   -2.20    3.90
  -5   4   1   -1.20    3.70
  -4  -4   1   12.70    3.60
   4  -4  -1    6.90    5.00
  -4  -4   1    3.50    4.10
  -4  -4   1    8.30    3.10
  -4  -4   1    6.60    3.70
  -4  -4   1    5.90    4.60
   4  -4  -1    4.10    4.20
   4  -4  -1    7.20    3.90
   4  -4  -1    4.80    3.70
   4  -4  -1    9.50    4.00
  -4  -4   1    5.00    3.40
   4  -4  -1    7.80    3.60
   4   4  -1    5.20    3.50
   4   4  -1    5.10    3.20
   4   4  -1    7.30    4.50
  -4   4   1    8.40    3.40
  -4   4   1    7.00    3.60
  -4   4   1    4.70    3.80
   4   4  -1    7.70    4.10
   4   4  -1   14.60    5.60
  -4   4   1   11.30    4.00
  -4   4   1   12.00    3.80
  -4   4   1    2.60    3.50
   4   4  -1    4.70    3.50
  -4   4   1   11.30    4.80
   3  -4  -1  131.89   10.10
  -3  -4   1  118.19    9.40
   3  -4  -1  139.49   10.00
   3  -4  -1  135.29    9.90
  -3  -4   1  106.79   10.30
   3  -4  -1  142.69    9.90
  -3  -4   1  117.89    9.90
   3  -4  -1  138.69   10.10
   3  -4  -1  134.39    9.80
   3  -4  -1  136.39   10.80
  -3  -4   1  129.69    9.80
   3   4  -1  125.69    9.40
  -3   4   1  140.19   10.40
  -3   4   1  144.49    9.80
  -3   4   1  129.29    9.90
  -3   4   1  134.79    9.80
   3   4  -1  136.59    9.90
   3   4  -1  135.89    9.60
  -3   4   1  159.48   11.30
  -3   4   1  134.59   10.10
   3   4  -1  132.89   10.80
   3   4  -1  113.09    9.50
   3   4  -1  130.09   10.40
  -3   4   1  131.79   10.00
  -2  -4   1 6804.52  365.16
  -2  -4   1 6343.27  364.86
   2  -4  -1 7085.19  365.16
   2  -4  -1 6819.82  365.16
  -2  -4   1 6724.53  365.16
   2  -4  -1 7093.29  364.96
   2  -4  -1 6617.04  365.26
  -2  -4   1 6571.54  364.96
   2  -4  -1 7199.08  366.16
  -2  -4   1 6608.14  365.26
  -2  -4   1 6898.51  365.36
  -2  -4   1 7176.98  364.56
   2  -4  -1 6382.96  365.16
   2  -4  -1 6408.16  364.86
  -2   4   1 6827.52  365.16
  -2   4   1 6749.22  364.86
  -2   4   1 6745.13  365.26
   2   4  -1 6419.06  364.96
  -2   4   1 7181.38  365.46
  -2   4   1 6318.37  365.06
   2   4  -1 7237.08  364.36
   2   4  -1 6349.56  364.96
   2   4  -1 6744.33  365.16
  -2   4   1 7669.53  366.36
   2   4  -1 6770.22  365.16
  -2   4   1 6464.45  364.86
   2   4  -1 7442.85  365.26
   2   4  -1 7459.05  365.26
   1  -4  -1  340.97   20.30
  -1  -4   1  360.46   20.50
   1  -4  -1  334.17   20.40
   1  -4  -1  355.26   19.60
  -1  -4   1  380.96   20.40
   1  -4  -1  309.57   19.60
   1  -4  -1  298.37   20.30
  -1  -4   1  380.16   20.00
  -1  -4   1  355.66   20.50
   1  -4  -1  308.57   21.00
  -1  -4   1  378.06   20.00
  -1  -4   1  349.87   20.30
   1  -4  -1  348.57   20.30
  -1  -4   1  368.36   20.30
   1   4  -1  348.17   20.30
  -1   4   1  337.67   21.10
   1   4  -1  385.26   20.40
  -1   4   1  340.87   20.30
   1   4  -1  361.36   20.50
   1   4  -1  356.66   20.10
  -1   4   1  297.47   19.50
  -1   4   1  327.27   20.40
  -1   4   1  355.86   20.50
  -1   4   1  367.16   20.40
   1   4  -1  379.86   20.00
  -1   4   1  357.46   19.70
   1   4  -1  353.56   20.50
   0  -4  -1  436.96   25.20
   0  -4   1  456.55   25.40
   0  -4   1  451.15   25.00
   0  -4   1  439.76   25.70
   0  -4   1  450.45   25.30
   0  -4   1  481.45   25.40
   0  -4  -1  441.96   25.20
   0  -4   1  415.46   25.20
   0  -4  -1  428.36   25.00
   0  -4  -1  496.55   26.30
   0  -4   1  509.75   25.20
   0   4   1  460.35   25.90
   0   4  -1  428.36   25.00
   0   4   1  434.66   25.20
   0   4   1  401.66   25.00
   0   4  -1  435.76   25.20
   0   4  -1  402.16   25.10
   0   4  -1  433.86   25.50
   0   4  -1  492.45   25.20
   0   4   1  417.26   25.00
   0   4  -1  454.65   25.40
   0   4  -1  452.85   25.40
   0   4   1  392.06   25.00
  -1  -4  -1  603.74   31.50
   1  -4   1  537.45   31.80
  -1  -4  -1  609.44   31.50
   1  -4   1  584.34   32.70
  -1  -4  -1  519.55   31.50
   1  -4   1  550.94   31.80
  -1  -4  -1  631.34   32.80
   1  -4   1  581.44   31.90
  -1  -4  -1  579.24   31.60
   1  -4   1  553.54   31.80
  -1   4  -1  567.74   31.70
   1   4   1  566.64   31.60
   1   4   1  554.84   31.40
   1   4   1  574.14   31.50
  -1   4  -1  557.94   31.90
  -1   4  -1  547.15   32.40
  -1   4  -1  545.05   31.70
   1   4   1  575.14   31.60
  -1   4  -1  540.05   31.90
   2  -4   1 1166.78   62.69
  -2  -4  -1 1116.69   60.79
  -2  -4  -1 1101.19   60.89
   2  -4   1 1174.98   61.99
  -2  -4  -1 1161.38   60.99
   2  -4   1 1081.59   61.39
  -2  -4  -1 1147.49   61.19
   2  -4   1 1094.89   61.59
  -2  -4  -1 1222.68   61.79
   2  -4   1 1038.10   61.39
  -2  -4  -1 1120.49   61.19
   2   4   1 1051.69   60.99
   2   4   1 1227.58   61.69
  -2   4  -1 1127.49   61.69
   2   4   1 1077.59   61.39
   2   4   1 1132.19   61.19
  -2   4  -1 1063.99   61.39
  -2   4  -1 1197.78   62.59
   2   4   1 1108.09   61.69
   2   4   1 1068.49   61.29
  -3  -4  -1 1315.37   74.89
   3  -4   1 1404.36   76.09
  -3  -4  -1 1366.26   75.09
  -3  -4  -1 1425.66   75.19
   3  -4   1 1363.86   76.09
   3  -4   1 1488.35   75.49
  -3  -4  -1 1385.26   74.99
   3  -4   1 1441.46   75.59
  -3  -4  -1 1458.45   74.99
   3  -4   1 1336.97   75.39
   3  -4   1 1425.56   76.69
  -3  -4  -1 1395.26   74.69
   3  -4   1 1345.27   75.39
  -3  -4  -1 1280.67   74.59
   3   4   1 1372.96   75.29
   3   4   1 1369.06   74.89
   3   4   1 1394.26   75.19
   3   4   1 1336.07   74.89
  -3   4  -1 1377.46   75.49
  -3   4  -1 1418.26   75.29
   3   4   1 1476.05   75.09
  -3   4  -1 1507.05   75.69
  -3   4  -1 1274.37   75.09
   3   4   1 1341.27   74.89
  -3   4  -1 1205.38   76.29
  -4  -4  -1 1316.07   75.89
   4  -4   1 1299.37   81.09
   4  -4   1 1404.66   75.89
  -4  -4  -1 1449.26   74.99
  -4  -4  -1 1374.06   75.99
   4  -4   1 1456.95   77.89
  -4  -4  -1 1349.56   75.19
  -4  -4  -1 1472.75   75.49
  -4  -4  -1 1403.46   75.59
   4  -4   1 1377.16   75.99
   4  -4   1 1431.36   76.99
   4  -4   1 1329.57   78.39
   4  -4   1 1345.27   75.89
   4   4   1 1355.16   76.09
  -4   4  -1 1349.77   75.69
   4   4   1 1409.36   76.09
   4   4   1 1345.27   75.49
  -4   4  -1 1408.46   77.39
   4   4   1 1371.86   75.39
  -4   4  -1 1391.26   76.09
   4   4   1 1381.36   75.39
  -4   4  -1 1221.78   75.49
   4   4   1 1503.35   75.79
   4   4   1 1456.15   75.49
   5  -4   1  567.34   34.30
   5  -4   1  581.74   35.90
  -5  -4  -1  600.94   34.30
  -5  -4  -1  564.84   34.80
   5  -4   1  558.04   34.60
  -5  -4  -1  573.44   34.80
  -5  -4  -1  595.44   33.20
   5  -4   1  644.84   36.30
  -5  -4  -1  590.34   33.30
   5  -4   1  596.24   34.40
  -5  -4  -1  616.14   34.00
   5  -4   1  575.34   34.40
   5   4   1  592.44   33.90
  -5   4  -1  596.94   36.10
   5   4   1  590.74   35.10
   5   4   1  577.34   34.20
  -5   4  -1  547.15   34.40
   5   4   1  634.34   35.20
   5   4   1  583.44   33.80
  -5   4  -1  598.24   34.10
   5   4   1  563.34   33.10
   5   4   1  618.04   34.00
  -5   4  -1  622.24   34.30
  -5   4  -1  596.44   34.50
   5   4   1  681.23   34.10
  -6  -4  -1   84.49    6.80
   6  -4   1   78.69    8.70
  -6  -4  -1   89.99    8.30
  -6  -4  -1   73.19    9.30
   6  -4   1   82.19    8.70
   6  -4   1   82.09    8.60
   6  -4   1   87.39   11.30
   6  -4   1   84.69   10.70
   6  -4   1   66.59    9.80
   6  -4   1   71.89    8.60
  -6  -4  -1   77.19    8.20
  -6  -4  -1   85.89   10.00
  -6   4  -1   77.79    8.50
  -6   4  -1   71.29    8.60
   6   4   1   73.19    9.50
   6   4   1   59.49    7.90
   6   4   1   74.09    6.50
   6   4   1   94.89   10.50
  -6   4  -1   80.39   12.10
   6   4   1   67.09    8.30
  -6   4  -1   80.69    9.10
   6   4   1   79.29    7.90
   6   4   1   59.89    7.80
  -6   4  -1   78.49    8.10
   6   4   1   83.09    7.50
  -7  -4  -1  382.66   24.00
   7  -4   1  404.36   24.70
  -7  -4  -1  420.66   24.10
   7  -4   1  371.26   27.10
   7  -4   1  402.76   25.00
   7  -4   1  392.16   24.60
   7  -4   1  350.76   24.50
  -7  -4  -1  371.06   25.80
   7  -4   1  383.76   26.90
  -7   4  -1  390.36   24.60
  -7   4  -1  376.36   26.70
  -7   4  -1  384.36   25.20
  -7   4  -1  399.26   24.50
   7   4   1  374.46   24.20
   7   4   1  404.76   24.50
   7   4   1  379.66   24.30
   7   4   1  392.76   23.90
   7   4   1  361.56   26.20
  -7   4  -1  394.26   23.70
   7   4   1  408.06   22.50
   8  -4   1   93.89   10.60
  -8  -4  -1   87.59   10.20
   8  -4   1   85.49   12.30
  -8  -4  -1   91.59    9.80
   8  -4   1   88.59   10.90
   8  -4   1   79.49   10.40
   8  -4   1   94.59   10.60
   8  -4   1  110.99   14.30
   8  -4   1   71.69   11.30
   8   4   1   88.79    9.90
   8   4   1  102.89   12.90
  -8   4  -1   90.09   11.50
  -8   4  -1   96.79   13.40
   8   4   1  100.49   12.90
  -8   4  -1  103.69    9.40
  -8   4  -1   92.99   10.20
   8   4   1   87.49   10.50
  -8   4  -1  107.89   10.70
   8   4   1   91.39    9.80
   8   4   1   81.89    9.90
   9  -4   1  355.16   26.80
   9  -4   1  326.07   23.40
   9  -4   1  320.57   23.00
   9  -4   1  324.77   23.00
   9  -4   1  364.96   27.00
   9  -4   1  356.76   25.10
  -9  -4  -1  311.37   23.00
  -9  -4  -1  360.26   22.30
   9   4   1  307.17   22.20
   9   4   1  321.97   21.90
  -9   4  -1  355.06   21.90
  -9   4  -1  284.77   27.30
  -9   4  -1  322.07   25.50
   9   4   1  332.07   25.00
  -9   4  -1  342.57   23.60
   9   4   1  307.57   24.90
  10  -4   1  112.79   15.70
  10  -4   1  109.59   13.20
  10  -4   1   96.49   15.20
  10  -4   1   96.19   13.40
  10  -4   1   98.39   13.30
  10  -4   1  103.69   13.20
  10   4   1  103.49   12.50
 -10   4  -1  119.39   13.70
  10   4   1  112.89   15.00
  10   4   1  122.19   15.70
  10   4   1  118.29   11.80
  10   4   1  105.89   12.40
  11  -5  -1   41.40   12.60
  11  -5  -1   39.90   13.60
  11  -5  -1   51.19   11.00
 -11  -5   1   62.19   10.50
  11  -5  -1   58.99   11.60
  11  -5  -1   58.99   11.10
  11  -5  -1   53.09   13.80
  11   5  -1   58.69   10.60
 -11   5   1   63.79   11.40
  11   5  -1   45.90   12.60
 -11   5   1   80.79   12.70
  11   5  -1   39.30   13.20
  11   5  -1   56.29   16.20
  11   5  -1   49.50    9.90
  10  -5  -1    1.70    6.90
  10  -5  -1   18.30    8.30
  10  -5  -1   -0.10    7.10
  10  -5  -1    3.20    8.90
 -10  -5   1    2.60    7.30
  10  -5  -1   10.90    7.40
 -10  -5   1    7.80    6.50
 -10  -5   1    5.10    4.70
  10  -5  -1    6.00    9.00
  10   5  -1    8.30    9.50
  10   5  -1    1.50    6.20
 -10   5   1   11.10    8.00
 -10   5   1    4.00    7.30
  10   5  -1    7.60    6.20
 -10   5   1    2.50    4.50
  10   5  -1    1.10    9.40
 -10   5   1   -0.90    4.40
  10   5  -1    3.60    6.90
  -9  -5   1  247.88   22.10
  -9  -5   1  243.28   24.40
  -9  -5   1  246.78   20.50
   9  -5  -1  281.87   20.70
   9  -5  -1  242.98   19.60
   9  -5  -1  179.18   20.90
  -9  -5   1  241.28   19.00
  -9  -5   1  207.78   17.80
   9  -5  -1  228.28   21.40
  -9  -5   1  258.37   17.10
   9  -5  -1  227.08   19.50
   9  -5  -1  224.48   18.70
   9  -5  -1  252.77   19.30
   9   5  -1  219.98   21.00
   9   5  -1  217.48   18.40
  -9   5   1  241.08   20.00
  -9   5   1  214.48   20.10
   9   5  -1  231.48   30.30
   9   5  -1  215.88   18.20
   9   5  -1  234.08   18.60
   8  -5  -1   15.70    6.20
   8  -5  -1   14.60    6.70
   8  -5  -1   21.80    9.60
  -8  -5   1   19.80    6.50
   8  -5  -1   27.60    8.80
  -8  -5   1   24.30    8.20
   8  -5  -1   21.80    6.90
  -8  -5   1   21.30    5.80
   8  -5  -1   14.60    6.00
  -8  -5   1   16.80   10.70
  -8  -5   1   15.10    6.20
   8   5  -1   11.70    8.80
   8   5  -1   21.90    8.20
  -8   5   1   14.70    7.50
   8   5  -1   26.40    7.90
  -8   5   1   12.00    7.00
  -8   5   1   13.30    6.20
   8   5  -1   23.70    6.80
  -8   5   1   15.60    8.90
   8   5  -1   22.60    6.80
   7  -5  -1 1648.24   98.19
  -7  -5   1 1831.62   98.19
  -7  -5   1 1806.62   99.19
   7  -5  -1 1875.01  100.09
  -7  -5   1 1813.52   98.39
   7  -5  -1 1790.22   98.39
   7  -5  -1 1878.01   98.59
  -7  -5   1 1836.32   97.29
  -7  -5   1 1704.53   97.29
   7  -5  -1 1784.02   99.69
   7  -5  -1 1846.52   99.79
  -7  -5   1 1833.72   99.19
   7  -5  -1 1799.32   98.39
   7   5  -1 1652.93   99.39
   7   5  -1 1708.93   97.89
  -7   5   1 1939.71  103.89
  -7   5   1 1758.62   99.49
  -7   5   1 1759.42   97.79
   7   5  -1 1557.04   97.89
   7   5  -1 1729.93   97.99
  -7   5   1 1619.24   98.39
  -7   5   1 1794.52   99.99
   7   5  -1 1727.63   97.89
   6  -5  -1  256.77   17.00
   6  -5  -1  248.08   18.40
   6  -5  -1  235.18   18.00
   6  -5  -1  238.28   17.10
   6  -5  -1  237.18   17.00
   6  -5  -1  246.08   17.10
  -6  -5   1  223.78   20.60
  -6  -5   1  230.18   15.80
  -6  -5   1  216.08   16.70
  -6  -5   1  219.58   19.10
  -6  -5   1  241.08   17.50
  -6  -5   1  234.98   16.30
  -6   5   1  230.08   16.40
  -6   5   1  249.68   21.20
  -6   5   1  217.38   23.80
  -6   5   1  221.98   17.10
  -6   5   1  243.68   17.80
   6   5  -1  225.88   16.40
   6   5  -1  213.88   17.70
   6   5  -1  221.88   20.80
  -6   5   1  239.78   17.70
   6   5  -1  242.38   16.60
   6   5  -1  231.88   16.80
   6   5  -1  218.18   18.30
   5  -5  -1   15.60    4.80
   5  -5  -1   11.90    4.50
  -5  -5   1   15.80    5.70
  -5  -5   1   18.40    4.80
  -5  -5   1   14.50    4.60
   5  -5  -1   13.20    5.40
   5  -5  -1   18.10    5.70
  -5  -5   1   18.10    5.20
  -5  -5   1   13.80    4.20
   5  -5  -1    9.80    4.90
   5  -5  -1   10.20    4.40
   5  -5  -1   13.00    4.40
  -5  -5   1   11.90    4.30
   5   5  -1    9.90    4.50
  -5   5   1   12.80    4.00
   5   5  -1    8.80    5.20
   5   5  -1   15.70    4.20
  -5   5   1   29.80    6.80
   5   5  -1   11.70    4.40
   5   5  -1   13.70    4.30
  -5   5   1   18.00    7.20
  -5   5   1   17.40    5.00
  -5   5   1    5.80    4.50
   5   5  -1   12.20    6.10
  -5   5   1   14.20    5.00
  -5   5   1   15.40    6.60
   4  -5  -1    1.40    4.00
  -4  -5   1   -0.10    3.20
  -4  -5   1    1.20    2.20
   4  -5  -1    1.00    4.10
   4  -5  -1    2.60    5.60
  -4  -5   1   -0.70    3.50
   4  -5  -1   -0.60    3.30
   4  -5  -1    1.70    3.70
   4  -5  -1    0.90    3.20
   4  -5  -1    1.00    3.50
  -4  -5   1    3.30    3.30
  -4  -5   1   -2.70    3.40
  -4  -5   1    0.50    4.20
  -4   5   1    2.10    3.80
   4   5  -1   -0.90    3.00
  -4   5   1   -0.40    3.10
  -4   5   1    3.00    3.60
   4   5  -1    1.50    3.20
  -4   5   1    1.90    4.40
  -4   5   1   -4.30    5.30
  -4   5   1    4.50    3.30
   4   5  -1   -1.10    3.20
   4   5  -1    1.30    4.00
   4   5  -1   -0.30    3.30
  -4   5   1   14.70    5.90
   4   5  -1    6.60    5.00
   3  -5  -1 3850.71  199.08
  -3  -5   1 3406.06  198.58
  -3  -5   1 3357.46  197.58
   3  -5  -1 3696.53  199.08
  -3  -5   1 3766.22  199.28
  -3  -5   1 3705.33  198.88
   3  -5  -1 3345.07  198.58
   3  -5  -1 3696.43  199.88
  -3  -5   1 3099.79  198.48
   3  -5  -1 3664.93  198.78
  -3  -5   1 3762.12  198.58
   3  -5  -1 3765.82  198.98
   3  -5  -1 3778.22  198.78
   3   5  -1 3756.02  198.78
   3   5  -1 3880.61  197.38
  -3   5   1 3611.14  198.68
   3   5  -1 4087.99  198.78
   3   5  -1 3675.33  198.78
   3   5  -1 3765.92  198.88
   3   5  -1 3828.32  198.98
  -3   5   1 3698.93  198.98
  -3   5   1 3852.01  198.88
   3   5  -1 3484.25  198.48
  -3   5   1 3535.55  198.98
  -3   5   1 3967.90  200.28
  -3   5   1 3946.71  198.98
  -3   5   1 3673.33  198.68
   2  -5  -1    5.30    2.80
   2  -5  -1    0.90    2.90
  -2  -5   1    1.50    2.90
  -2  -5   1    1.50    2.60
  -2  -5   1    3.30    3.60
  -2  -5   1   -2.20    2.60
   2  -5  -1   -0.40    2.90
   2  -5  -1    3.60    3.20
   2  -5  -1    4.90    3.00
  -2  -5   1    4.40    3.10
  -2  -5   1    0.30    3.00
   2  -5  -1    0.60    3.20
  -2  -5   1    0.90    2.80
   2  -5  -1    0.90    2.90
   2   5  -1    0.90    3.10
  -2   5   1    0.40    3.00
   2   5  -1    1.10    2.10
  -2   5   1   -1.60    2.70
   2   5  -1    4.70    2.50
   2   5  -1    5.10    2.80
  -2   5   1    4.60    3.70
   2   5  -1   -0.60    2.70
   2   5  -1    2.40    3.50
  -2   5   1    1.70    2.70
  -2   5   1   -4.10    2.90
  -2   5   1    3.10    2.80
  -1  -5   1 5095.19  287.27
  -1  -5   1 5432.66  286.77
   1  -5  -1 5422.36  287.47
   1  -5  -1 5158.88  286.97
   1  -5  -1 5341.27  287.27
  -1  -5   1 5590.14  287.47
  -1  -5   1 4648.83  287.07
   1  -5  -1 5300.97  288.27
  -1  -5   1 5549.24  286.77
  -1  -5   1 5415.76  287.47
   1  -5  -1 5268.67  287.27
   1  -5  -1 5485.05  287.47
  -1  -5   1 5507.15  287.37
   1   5  -1 5264.67  287.17
   1   5  -1 5494.55  287.47
  -1   5   1 5751.12  287.37
   1   5  -1 5387.76  286.77
  -1   5   1 5914.71  288.47
   1   5  -1 5071.19  287.17
   1   5  -1 5148.78  287.37
   1   5  -1 5783.12  286.87
   1   5  -1 5336.17  287.27
  -1   5   1 5243.98  287.37
  -1   5   1 5279.17  287.47
  -1   5   1 5164.58  287.27
   0  -5  -1 1777.92   93.89
   0  -5   1 1674.23   93.89
   0  -5   1 1685.03   94.39
   0  -5  -1 1744.23   93.79
   0  -5   1 1649.44   93.79
   0  -5  -1 1666.63   93.89
   0  -5  -1 1944.21   95.19
   0  -5   1 1899.31   93.59
   0  -5   1 1820.62   94.19
   0  -5   1 1652.53   93.99
   0  -5   1 1875.71   93.69
   0  -5  -1 1517.95   93.59
   0   5  -1 1665.23   94.19
   0   5   1 1576.04   93.69
   0   5  -1 1925.41   93.69
   0   5  -1 1665.63   93.99
   0   5  -1 1748.13   93.99
   0   5   1 1734.63   93.89
   0   5   1 1897.01   94.79
   0   5   1 1731.93   93.79
   0   5  -1 1753.02   93.89
   0   5   1 1707.03   93.89
   0   5  -1 1606.94   93.79
   0   5  -1 1623.04   93.49
   1  -5   1   14.90    3.40
  -1  -5  -1   37.40    5.50
   1  -5   1   18.00    3.70
   1  -5   1   19.90    3.90
  -1  -5  -1   23.20    3.80
   1  -5   1   18.10    3.80
   1  -5   1   25.20    4.50
   1  -5   1   18.50    4.10
   1  -5   1   16.30    3.50
  -1  -5  -1   26.60    3.50
   1   5   1   21.00    3.40
  -1   5  -1   21.90    3.70
  -1   5  -1   20.60    3.60
  -1   5  -1   25.70    4.10
   1   5   1   21.70    3.80
  -1   5  -1   24.40    4.00
  -1   5  -1   24.10    4.30
   1   5   1   16.30    3.30
   1   5   1   18.10    3.40
   1   5   1   30.80    4.30
  -2  -5  -1  305.67   18.30
   2  -5   1  300.67   18.90
  -2  -5  -1  285.87   17.70
   2  -5   1  308.97   18.90
  -2  -5  -1  320.27   19.00
  -2  -5  -1  323.27   18.70
   2  -5   1  338.77   19.50
   2  -5   1  308.37   19.20
  -2  -5  -1  327.17   19.70
   2  -5   1  322.57   19.20
   2  -5   1  300.97   20.10
  -2  -5  -1  339.77   19.70
  -2   5  -1  310.17   19.10
  -2   5  -1  308.37   19.20
  -2   5  -1  335.17   19.00
   2   5   1  309.97   18.50
  -2   5  -1  286.77   18.70
   2   5   1  310.37   18.50
   2   5   1  318.37   18.70
   2   5   1  325.77   18.80
   2   5   1  345.67   19.00
   2   5   1  318.67   18.90
  -2   5  -1  290.97   19.90
   3  -5   1 1835.62  114.29
   3  -5   1 2091.79  114.19
  -3  -5  -1 2020.20  113.39
  -3  -5  -1 2121.29  113.69
  -3  -5  -1 2146.89  113.29
   3  -5   1 2326.77  117.39
   3  -5   1 2090.59  114.19
  -3  -5  -1 1991.00  113.29
   3  -5   1 2019.60  113.99
  -3  -5  -1 2103.39  113.89
  -3  -5  -1 2085.19  113.39
   3  -5   1 1859.61  114.09
  -3  -5  -1 2293.47  113.79
   3  -5   1 2183.98  115.89
   3   5   1 2205.48  113.69
   3   5   1 2299.87  113.89
   3   5   1 2103.79  113.59
   3   5   1 2013.60  113.49
   3   5   1 2162.78  113.69
   3   5   1 2159.48  113.59
  -3   5  -1 1989.70  113.89
  -3   5  -1 2103.69  114.49
   3   5   1 2160.58  113.59
  -3   5  -1 2058.19  115.29
   4  -5   1  432.76   26.30
   4  -5   1  433.66   25.20
  -4  -5  -1  405.86   24.30
   4  -5   1  449.86   27.10
   4  -5   1  409.86   26.20
  -4  -5  -1  376.36   24.00
  -4  -5  -1  415.66   24.90
   4  -5   1  425.46   25.40
   4  -5   1  445.56   25.30
  -4  -5  -1  419.66   24.70
  -4  -5  -1  425.66   24.80
  -4  -5  -1  427.86   25.10
   4  -5   1  418.36   25.40
   4   5   1  403.46   24.60
   4   5   1  454.45   24.40
  -4   5  -1  397.66   25.40
   4   5   1  406.66   24.50
   4   5   1  437.76   25.20
  -4   5  -1  434.66   25.40
   4   5   1  424.26   24.60
  -4   5  -1  436.66   26.90
   4   5   1  404.76   25.10
   4   5   1  405.76   24.60
  -4   5  -1  443.46   25.00
  -4   5  -1  428.76   26.90
  -5  -5  -1  384.66   22.40
  -5  -5  -1  413.66   24.00
   5  -5   1  369.86   25.30
  -5  -5  -1  375.26   22.70
   5  -5   1  408.76   25.80
   5  -5   1  365.56   23.70
  -5  -5  -1  401.36   24.10
   5  -5   1  415.96   25.50
  -5  -5  -1  408.56   26.60
   5  -5   1  397.06   25.20
  -5  -5  -1  392.36   23.40
   5  -5   1  374.86   23.80
  -5   5  -1  361.56   23.30
   5   5   1  389.26   24.30
  -5   5  -1  398.36   28.30
   5   5   1  376.96   23.10
   5   5   1  395.76   22.50
  -5   5  -1  373.86   23.90
   5   5   1  374.76   22.10
   5   5   1  388.46   23.20
  -5   5  -1  401.76   23.70
  -5   5  -1  409.06   27.70
   5   5   1  396.06   24.30
   5   5   1  374.06   24.00
   5   5   1  369.06   23.20
  -6  -5  -1  208.98   18.10
   6  -5   1  229.38   18.90
   6  -5   1  205.98   16.30
   6  -5   1  250.17   18.60
   6  -5   1  214.08   18.40
  -6  -5  -1  236.38   14.50
   6  -5   1  230.08   16.40
  -6  -5  -1  231.98   16.80
   6  -5   1  236.78   17.90
  -6  -5  -1  260.77   15.90
   6  -5   1  207.28   16.20
  -6  -5  -1  247.88   16.30
  -6  -5  -1  230.58   14.70
   6   5   1  234.48   15.70
   6   5   1  228.18   16.10
  -6   5  -1  230.38   15.70
   6   5   1  248.28   15.90
   6   5   1  245.88   15.80
  -6   5  -1  249.28   16.90
  -6   5  -1  239.28   18.60
   6   5   1  249.28   17.40
   6   5   1  234.48   17.40
  -6   5  -1  216.78   16.30
  -6   5  -1  233.98   16.10
   7  -5   1  518.65   30.90
   7  -5   1  461.65   30.40
  -7  -5  -1  447.86   27.30
   7  -5   1  432.26   33.30
  -7  -5  -1  448.86   27.10
   7  -5   1  458.85   27.80
  -7  -5  -1  459.05   28.60
   7  -5   1  449.66   27.90
  -7  -5  -1  431.06   28.80
   7  -5   1  491.05   28.30
   7  -5   1  374.26   27.30
   7   5   1  447.26   27.40
  -7   5  -1  439.76   27.00
  -7   5  -1  445.66   28.30
  -7   5  -1  446.86   27.70
  -7   5  -1  469.45   30.50
   7   5   1  427.66   27.20
   7   5   1  435.76   26.90
  -7   5  -1  424.36   27.80
   7   5   1  434.16   29.10
   7   5   1  401.66   30.10
   7   5   1  453.65   27.30
  -8  -5  -1   22.90    6.00
   8  -5   1   28.50    7.00
   8  -5   1   31.10    7.00
   8  -5   1   19.60    8.00
   8  -5   1   29.60    9.30
   8  -5   1   27.60    6.30
  -8  -5  -1   16.10    6.00
   8  -5   1   19.00    6.40
   8  -5   1   20.20    8.50
  -8   5  -1   28.30    6.00
  -8   5  -1   27.40    8.80
  -8   5  -1   23.40    6.40
  -8   5  -1   30.80    6.90
   8   5   1   35.90    5.90
   8   5   1   26.90    7.30
   8   5   1   16.00    5.90
   8   5   1    4.70    7.20
   8   5   1   21.80    5.90
  -8   5  -1   23.70    7.30
   8   5   1   13.20    6.10
   9  -5   1   85.99   11.00
   9  -5   1  101.79   12.20
  -9  -5  -1   96.79   11.00
   9  -5   1   93.39   13.80
   9  -5   1  118.79   14.40
   9  -5   1   89.39   11.30
   9  -5   1   86.59   14.10
  -9   5  -1  112.19   11.60
   9   5   1   90.59   10.70
   9   5   1  104.39   13.90
  -9   5  -1  108.89   14.90
  -9   5  -1   69.89    9.70
   9   5   1   86.19   12.50
   9   5   1   98.29   10.50
  -9   5  -1  105.39   12.80
  10  -5   1  217.88   19.00
  10  -5   1  232.58   21.90
  10  -5   1  205.68   18.40
  10  -5   1  218.88   22.70
  10  -5   1  219.68   18.60
  10  -5   1  217.68   23.00
  10   5   1  220.28   21.50
 -10   5  -1  192.18   28.50
 -10   5  -1  216.48   19.40
  10   5   1  218.18   21.20
  10   5   1  216.38   17.70
  10   5   1  222.68   17.50
  10   5   1  202.58   16.30
  11  -6  -1   -9.00   10.20
  11  -6  -1   -0.20    9.90
  11  -6  -1    3.20    8.20
 -11  -6   1    4.90    8.30
  11  -6  -1    8.90    8.00
  11  -6  -1   20.00    8.90
 -11   6   1    2.10    6.30
 -11   6   1   10.40    9.40
  11   6  -1    4.80    8.00
  11   6  -1   -3.40    7.20
  11   6  -1    4.70    9.30
  11   6  -1   -9.50    8.60
 -11   6   1   -5.00    5.60
 -11   6   1    3.30    8.60
  11   6  -1   -1.50    6.70
 -10  -6   1   11.30    4.90
  10  -6  -1   14.80    7.70
  10  -6  -1   14.80    7.90
  10  -6  -1   12.00    8.90
  10  -6  -1   16.80    8.40
 -10  -6   1   13.00    5.70
  10  -6  -1   10.00    7.50
  10  -6  -1   27.60   10.00
 -10  -6   1   11.30    7.80
  10   6  -1    4.00    7.20
 -10   6   1   10.20    7.40
 -10   6   1    2.90    4.90
  10   6  -1   -5.20    8.30
  10   6  -1   15.80    6.50
 -10   6   1    1.30    4.80
  10   6  -1   12.30    6.90
 -10   6   1    5.90    8.80
  10   6  -1   -0.60    8.70
   9  -6  -1  182.08   17.70
  -9  -6   1  146.39   14.50
  -9  -6   1  209.68   17.90
   9  -6  -1  170.58   19.10
   9  -6  -1  185.58   19.50
   9  -6  -1  191.88   16.60
  -9  -6   1  197.58   14.60
  -9  -6   1  180.78   16.50
   9  -6  -1  199.48   18.30
   9  -6  -1  181.68   16.50
   9   6  -1  177.98   18.90
  -9   6   1  172.88   17.00
  -9   6   1  142.29   13.90
   9   6  -1  189.78   16.20
  -9   6   1  174.98   18.50
   9   6  -1  160.88   16.10
   9   6  -1  201.18   16.00
  -9   6   1  139.69   14.40
   8  -6  -1 1238.78   73.29
  -8  -6   1 1157.68   67.79
   8  -6  -1 1178.58   69.09
   8  -6  -1 1101.59   67.09
   8  -6  -1 1211.98   68.79
  -8  -6   1 1185.48   66.89
   8  -6  -1 1080.09   66.89
  -8  -6   1 1223.68   65.89
  -8  -6   1 1270.17   65.79
  -8  -6   1 1200.48   68.09
  -8  -6   1 1186.18   66.89
   8  -6  -1 1189.78   67.19
   8  -6  -1 1238.88   69.09
   8   6  -1 1174.58   66.49
   8   6  -1 1102.59   68.59
  -8   6   1 1142.09   72.89
   8   6  -1 1149.89   66.79
  -8   6   1 1161.28   66.89
  -8   6   1 1168.68   69.19
   8   6  -1 1199.08   67.39
   8   6  -1 1074.99   68.39
  -8   6   1 1018.30   66.59
   8   6  -1 1123.59   66.49
   7  -6  -1   -0.20    5.70
  -7  -6   1    7.60    5.10
   7  -6  -1    3.20    6.70
  -7  -6   1   11.90    6.70
  -7  -6   1    5.90    5.00
  -7  -6   1    2.60    5.60
  -7  -6   1    8.30    4.80
   7  -6  -1    2.70    5.70
   7  -6  -1    6.40    5.60
   7  -6  -1    9.50    6.30
  -7  -6   1    4.70    5.90
   7  -6  -1    6.30    5.20
   7   6  -1    1.50    4.80
  -7   6   1   -2.30    4.60
   7   6  -1    6.90    6.60
   7   6  -1    6.20    5.10
  -7   6   1    2.10    6.30
   7   6  -1    4.80    5.50
   7   6  -1    0.60    4.80
  -7   6   1    8.40    5.20
  -7   6   1    2.50    6.10
   6  -6  -1 1644.34   88.19
   6  -6  -1 1542.25   87.79
  -6  -6   1 1567.74   87.39
  -6  -6   1 1599.34   87.89
   6  -6  -1 1502.75   88.29
  -6  -6   1 1530.95   89.39
   6  -6  -1 1780.72   91.49
  -6  -6   1 1543.55   87.09
   6  -6  -1 1640.84   89.39
   6  -6  -1 1495.35   87.49
  -6  -6   1 1598.84   86.69
   6  -6  -1 1505.45   87.69
  -6  -6   1 1492.45   87.39
   6   6  -1 1576.04   87.29
   6   6  -1 1657.43   88.89
   6   6  -1 1516.65   87.09
  -6   6   1 1485.55   87.59
   6   6  -1 1516.15   88.49
  -6   6   1 1621.04   90.99
   6   6  -1 1556.54   87.29
  -6   6   1 1618.44   88.49
  -6   6   1 1666.83   87.39
   6   6  -1 1613.34   87.49
  -6   6   1 1500.15   89.19
  -5  -6   1  256.47   18.30
   5  -6  -1  317.77   19.40
   5  -6  -1  278.57   19.20
   5  -6  -1  309.57   18.80
  -5  -6   1  251.57   18.80
   5  -6  -1  303.27   19.60
   5  -6  -1  292.97   18.90
  -5  -6   1  261.87   17.90
  -5  -6   1  268.87   18.70
  -5  -6   1  267.57   18.60
   5  -6  -1  277.67   20.10
  -5  -6   1  272.27   18.20
  -5   6   1  302.07   19.40
   5   6  -1  235.68   18.10
  -5   6   1  256.37   18.90
   5   6  -1  257.47   18.10
  -5   6   1  296.17   18.70
   5   6  -1  280.37   19.90
   5   6  -1  271.37   18.40
   5   6  -1  270.27   18.10
  -5   6   1  292.87   18.40
   5   6  -1  268.57   19.40
  -5   6   1  276.27   20.30
  -4  -6   1  666.73   37.90
  -4  -6   1  661.33   37.40
   4  -6  -1  629.64   39.20
   4  -6  -1  653.03   38.10
  -4  -6   1  603.84   37.20
   4  -6  -1  628.74   39.00
  -4  -6   1  631.44   37.80
   4  -6  -1  660.03   38.10
   4  -6  -1  637.54   37.70
  -4  -6   1  668.63   37.80
   4  -6  -1  666.33   38.00
   4  -6  -1  665.03   38.10
   4   6  -1  673.73   37.80
   4   6  -1  701.33   37.70
  -4   6   1  638.44   38.20
  -4   6   1  705.03   39.80
   4   6  -1  621.44   37.40
  -4   6   1  686.33   37.80
   4   6  -1  649.83   38.00
   4   6  -1  672.73   38.10
  -4   6   1  589.14   37.70
   4   6  -1  636.14   37.60
  -4   6   1  606.54   37.60
  -4   6   1  681.43   38.20
  -3  -6   1  338.37   19.10
   3  -6  -1  299.47   18.70
   3  -6  -1  294.87   18.50
   3  -6  -1  266.67   18.70
   3  -6  -1  308.17   18.80
   3  -6  -1  308.97   18.80
  -3  -6   1  247.58   18.30
   3  -6  -1  276.87   18.90
  -3  -6   1  244.38   18.50
  -3  -6   1  300.67   17.90
   3  -6  -1  294.97   20.80
  -3  -6   1  332.07   18.60
  -3  -6   1  331.97   19.00
  -3   6   1  300.27   18.60
   3   6  -1  307.67   17.20
   3   6  -1  305.57   18.80
  -3   6   1  296.37   18.70
  -3   6   1  260.87   20.00
   3   6  -1  298.77   19.00
   3   6  -1  297.27   18.70
  -3   6   1  282.37   18.90
   3   6  -1  305.77   18.60
  -3   6   1  283.47   18.90
   3   6  -1  313.07   18.70
  -3   6   1  290.97   18.70
   3   6  -1  294.37   18.50
  -2  -6   1 3551.54  189.58
  -2  -6   1 3680.63  189.38
  -2  -6   1 3530.45  189.08
  -2  -6   1 3737.13  189.28
  -2  -6   1 3417.66  189.88
  -2  -6   1 3504.05  189.28
   2  -6  -1 3369.66  189.38
   2  -6  -1 3570.94  189.68
   2  -6  -1 3503.45  188.88
   2  -6  -1 3700.03  190.78
   2  -6  -1 3408.16  189.38
   2  -6  -1 3513.55  188.88
   2  -6  -1 3365.76  189.58
  -2  -6   1 3804.72  192.38
   2   6  -1 3744.73  188.88
  -2   6   1 3432.66  189.68
   2   6  -1 3434.76  188.78
   2   6  -1 3635.24  188.78
  -2   6   1 3435.96  189.68
  -2   6   1 3680.63  190.78
  -2   6   1 3178.88  189.28
   2   6  -1 3480.55  189.28
   2   6  -1 3335.37  189.38
   2   6  -1 3420.86  189.48
   2   6  -1 3445.16  189.28
  -1  -6   1  240.78   16.20
  -1  -6   1  256.87   16.50
   1  -6  -1  264.17   16.40
  -1  -6   1  253.07   16.10
  -1  -6   1  238.88   16.00
  -1  -6   1  260.57   15.30
  -1  -6   1  240.68   16.20
   1  -6  -1  265.07   17.50
   1  -6  -1  233.08   16.00
   1  -6  -1  256.57   16.10
   1  -6  -1  268.07   14.90
  -1  -6   1  277.17   15.50
   1   6  -1  242.58   16.00
   1   6  -1  248.48   16.00
  -1   6   1  252.17   16.10
   1   6  -1  270.47   15.50
  -1   6   1  262.47   16.10
  -1   6   1  231.78   16.20
  -1   6   1  261.37   17.20
   1   6  -1  264.97   15.30
   1   6  -1  247.28   15.90
   1   6  -1  246.08   16.20
   1   6  -1  248.88   16.20
  -1   6   1  286.27   16.50
   0  -6  -1  285.27   17.40
   0  -6   1  223.48   15.90
   0  -6   1  270.27   15.50
   0  -6   1  226.88   15.90
   0  -6   1  239.18   15.80
   0  -6  -1  282.77   16.20
   0  -6   1  257.87   15.30
   0  -6   1  257.37   16.70
   0  -6  -1  256.57   17.20
   0  -6   1  242.68   15.80
   0  -6  -1  237.88   15.60
   0   6  -1  247.38   16.00
   0   6   1  262.47   15.80
   0   6   1  273.47   17.10
   0   6  -1  260.07   15.90
   0   6  -1  268.17   16.40
   0   6  -1  254.27   15.50
   0   6  -1  247.08   15.30
   0   6   1  229.98   15.70
   0   6   1  238.48   15.80
   0   6   1  282.27   16.80
   0   6  -1  227.88   15.90
   0   6  -1  243.18   15.80
   1  -6   1   89.69    8.30
   1  -6   1   93.39    9.20
   1  -6   1   74.69    8.10
   1  -6   1   87.89    7.90
  -1  -6  -1   97.39    8.10
   1  -6   1   81.89    8.10
   1  -6   1  106.79    8.40
  -1  -6  -1   97.69    7.60
  -1  -6  -1  116.79    9.50
   1  -6   1   84.79    8.00
  -1   6  -1   88.39    8.30
   1   6   1  100.19    7.70
   1   6   1  103.89    8.00
  -1   6  -1   91.49    8.80
  -1   6  -1   96.39    8.40
  -1   6  -1   88.29    8.00
   1   6   1  111.69    8.50
   1   6   1  109.19    7.80
   1   6   1   96.09    8.20
  -1   6  -1   87.69    8.00
  -2  -6  -1  291.27   19.00
  -2  -6  -1  307.67   17.70
   2  -6   1  307.77   19.40
  -2  -6  -1  329.47   19.20
   2  -6   1  362.06   21.60
  -2  -6  -1  314.77   19.20
  -2  -6  -1  305.67   20.40
   2  -6   1  311.47   19.60
   2  -6   1  313.47   21.00
  -2  -6  -1  316.67   18.80
   2  -6   1  293.87   19.50
   2   6   1  298.87   18.80
  -2   6  -1  295.67   20.00
   2   6   1  303.07   18.90
   2   6   1  313.57   19.10
  -2   6  -1  324.37   19.70
   2   6   1  353.66   19.50
   2   6   1  344.97   18.20
  -2   6  -1  308.27   20.60
   2   6   1  315.27   19.10
  -2   6  -1  307.07   19.30
  -3  -6  -1    7.10    3.00
   3  -6   1    1.60    4.50
   3  -6   1    0.90    3.20
  -3  -6  -1    6.60    3.30
   3  -6   1    4.30    4.20
   3  -6   1    1.30    4.20
   3  -6   1    3.90    3.40
   3  -6   1    3.30    3.70
  -3  -6  -1    0.70    3.20
  -3  -6  -1    5.50    2.90
  -3  -6  -1    2.70    2.40
  -3  -6  -1    6.40    3.20
   3  -6   1    6.00    3.70
   3   6   1    6.60    3.20
   3   6   1    2.60    3.30
  -3   6  -1    4.80    4.00
  -3   6  -1    5.70    3.90
  -3   6  -1    2.50    3.30
   3   6   1    6.00    3.30
  -3   6  -1    8.40    3.90
   3   6   1    1.10    2.70
   3   6   1    2.80    3.10
   3   6   1    4.10    2.90
  -4  -6  -1 2276.37  123.19
   4  -6   1 2200.98  124.49
   4  -6   1 2247.78  123.89
  -4  -6  -1 2355.76  123.49
  -4  -6  -1 2351.26  122.79
   4  -6   1 2205.78  124.49
  -4  -6  -1 2252.87  123.39
  -4  -6  -1 2359.46  122.89
   4  -6   1 2150.98  123.89
   4  -6   1 2255.87  125.09
  -4  -6  -1 2247.58  123.19
   4  -6   1 2473.85  125.89
   4  -6   1 2258.77  123.89
  -4  -6  -1 2244.18  123.29
  -4   6  -1 2136.89  126.69
   4   6   1 2194.68  123.19
   4   6   1 2271.17  123.29
   4   6   1 2272.97  123.39
  -4   6  -1 2502.55  126.09
  -4   6  -1 2211.98  123.69
   4   6   1 2251.07  123.29
   4   6   1 2185.78  123.59
   4   6   1 2222.88  123.49
  -4   6  -1 2165.78  123.99
   4   6   1 2547.55  123.09
  -5  -6  -1  478.85   28.20
  -5  -6  -1  472.65   29.00
   5  -6   1  509.75   29.60
   5  -6   1  446.26   29.30
  -5  -6  -1  495.75   27.80
  -5  -6  -1  478.45   28.60
   5  -6   1  476.05   30.40
  -5  -6  -1  450.95   28.70
   5  -6   1  476.35   29.20
  -5  -6  -1  516.45   29.90
   5  -6   1  501.35   31.30
   5  -6   1  459.45   29.30
   5  -6   1  469.65   30.40
  -5   6  -1  494.25   31.50
  -5   6  -1  506.55   29.00
  -5   6  -1  526.25   29.10
   5   6   1  484.45   29.30
   5   6   1  534.85   27.60
   5   6   1  476.35   32.50
   5   6   1  511.45   28.60
  -5   6  -1  500.75   29.70
   5   6   1  473.65   27.30
   5   6   1  483.45   28.50
   5   6   1  485.65   28.50
  -5   6  -1  409.56   29.00
   5   6   1  468.05   31.10
  -6  -6  -1  123.89   10.40
   6  -6   1  110.19   10.90
   6  -6   1  113.69   11.30
  -6  -6  -1  101.99    9.30
   6  -6   1  135.19   13.90
   6  -6   1  110.19   14.90
   6  -6   1  120.09   13.20
   6  -6   1  114.99   11.30
  -6  -6  -1  115.79    9.10
  -6  -6  -1  113.99   10.80
   6  -6   1  131.99   11.40
  -6  -6  -1  123.49   11.10
   6   6   1  117.89   10.50
   6   6   1  120.79   12.20
  -6   6  -1  129.19   11.70
  -6   6  -1  116.59   10.80
  -6   6  -1  130.99   11.40
  -6   6  -1  126.09   14.00
   6   6   1  108.09   11.10
  -6   6  -1  118.29   10.70
   6   6   1  119.89   10.20
   6   6   1  121.89   10.30
   6   6   1  135.69   10.50
   7  -6   1    5.40    6.90
  -7  -6  -1   10.30    6.10
  -7  -6  -1    9.20    5.00
   7  -6   1   11.10    6.10
   7  -6   1    2.50    5.30
   7  -6   1   -1.60    6.40
   7  -6   1   10.50    7.60
  -7  -6  -1    9.00    5.10
  -7  -6  -1    2.30    5.10
   7  -6   1    4.70    5.10
   7  -6   1    1.50    5.20
  -7   6  -1   10.70    5.10
   7   6   1    9.80    5.90
  -7   6  -1   11.40    5.00
  -7   6  -1    9.10    5.40
  -7   6  -1   10.00    5.70
  -7   6  -1    5.70    6.60
   7   6   1    6.90    5.00
   7   6   1    4.30    4.50
   7   6   1   14.60    4.60
   7   6   1    5.90    4.50
  -8  -6  -1   64.39    8.70
   8  -6   1   51.69    8.70
   8  -6   1   64.89    9.20
  -8  -6  -1   70.89    8.40
   8  -6   1   67.79   11.40
   8  -6   1   56.79   15.50
   8  -6   1   62.19    9.00
   8  -6   1   48.10   10.80
   8  -6   1   53.69    9.10
   8   6   1   61.39    8.10
  -8   6  -1   61.49    9.00
   8   6   1   62.19   10.30
   8   6   1   62.89   10.40
   8   6   1   62.69    8.50
  -8   6  -1   70.29   11.30
  -8   6  -1   60.89    8.90
   8   6   1   61.59    8.50
  -8   6  -1   73.59   10.00
  -8   6  -1   57.89    8.00
   8   6   1   59.89    7.90
   9  -6   1    4.40    7.90
   9  -6   1    3.70    7.70
   9  -6   1    8.40    6.20
   9  -6   1    7.10    5.90
   9  -6   1    4.00    6.00
   9  -6   1    1.30    7.60
  -9  -6  -1    3.30    5.50
   9   6   1    3.80    6.60
   9   6   1   -0.50    4.80
   9   6   1    1.80    5.10
  -9   6  -1    0.30    4.00
  -9   6  -1  -10.00    6.40
   9   6   1    7.60    7.80
   9   6   1   -7.20    7.70
  -9   6  -1    3.60    7.80
  10  -6   1   18.70    9.00
  10  -6   1   27.00   12.40
  10  -6   1   43.20    9.30
  10  -6   1   38.40    8.80
  10  -6   1   31.30    9.70
  10  -6   1   33.90    8.60
 -10   6  -1   33.90    9.10
 -10   6  -1   29.90    6.80
  10   6   1   42.30    7.20
  10   6   1   31.00   10.20
  10   6   1   38.50    8.50
 -10   6  -1   38.70   11.10
  10   6   1   32.10    8.40
  10  -7  -1    4.80    7.20
  10  -7  -1   12.90    7.80
  10  -7  -1    4.40    9.30
  10  -7  -1   -1.70    8.20
 -10  -7   1   24.10    8.50
  10  -7  -1   10.20   10.00
 -10  -7   1    5.20    4.80
 -10  -7   1    3.50    4.70
  10  -7  -1   10.50    7.80
  10   7  -1    0.40    6.40
 -10   7   1    9.50    8.50
  10   7  -1   12.80    9.40
  10   7  -1   18.00    7.50
 -10   7   1    3.30    8.60
  10   7  -1   15.70    7.20
  10   7  -1   -1.30    9.30
 -10   7   1   -0.90    4.80
 -10   7   1   -2.20    4.70
   9  -7  -1  391.26   31.20
  -9  -7   1  444.16   28.90
   9  -7  -1  440.66   29.30
   9  -7  -1  399.26   28.80
   9  -7  -1  404.86   29.50
   9  -7  -1  430.06   31.70
  -9  -7   1  445.46   30.50
   9  -7  -1  454.25   31.20
   9   7  -1  437.56   28.50
  -9   7   1  421.16   29.90
   9   7  -1  432.66   28.90
  -9   7   1  388.46   31.30
   9   7  -1  428.96   28.50
   9   7  -1  403.56   31.00
  -8  -7   1   82.69   11.10
  -8  -7   1   86.99   11.30
   8  -7  -1   72.69   11.70
   8  -7  -1   91.69   13.70
   8  -7  -1   89.59   11.60
  -8  -7   1   89.19   10.10
  -8  -7   1   88.49   12.20
   8  -7  -1   79.09   13.00
  -8  -7   1   87.09   11.60
   8  -7  -1  111.29   14.60
  -8  -7   1   80.89   10.50
   8  -7  -1   94.19   12.00
   8   7  -1   98.19   11.20
  -8   7   1   86.79   12.30
   8   7  -1   92.19   11.30
   8   7  -1   94.89   11.20
   8   7  -1   77.79   10.30
   8   7  -1   84.69   12.80
  -8   7   1   93.79   13.60
   8   7  -1   82.49   12.50
  -8   7   1   93.59   11.70
   7  -7  -1 1474.65   84.89
  -7  -7   1 1495.45   84.49
   7  -7  -1 1472.45   84.79
   7  -7  -1 1539.65   86.09
   7  -7  -1 1563.54   86.89
  -7  -7   1 1477.85   83.79
  -7  -7   1 1551.74   85.39
   7  -7  -1 1631.14   86.29
  -7  -7   1 1489.15   83.49
  -7  -7   1 1490.25   84.59
   7  -7  -1 1588.64   84.99
   7  -7  -1 1366.06   84.69
  -7  -7   1 1652.03   85.39
  -7   7   1 1588.34   85.69
   7   7  -1 1584.54   89.39
   7   7  -1 1397.76   84.29
   7   7  -1 1524.85   84.49
  -7   7   1 1487.95   84.99
  -7   7   1 1443.26   86.89
   7   7  -1 1456.55   84.19
   7   7  -1 1481.95   85.79
  -7   7   1 1389.36   84.99
   6  -7  -1 1011.00   58.49
  -6  -7   1  977.90   58.29
   6  -7  -1  989.60   61.29
   6  -7  -1 1081.19   66.59
   6  -7  -1  956.30   59.09
   6  -7  -1 1037.60   58.39
  -6  -7   1 1062.99   57.49
  -6  -7   1 1024.60   58.19
   6  -7  -1 1035.00   59.69
  -6  -7   1  933.21   57.39
   6  -7  -1 1015.80   59.19
  -6  -7   1 1056.69   58.29
   6   7  -1  987.20   57.79
  -6   7   1 1045.20   58.99
   6   7  -1 1033.70   59.09
   6   7  -1  998.40   58.99
   6   7  -1  984.00   57.89
  -6   7   1 1139.79   61.09
   6   7  -1  989.40   58.49
   6   7  -1  983.20   57.79
   5  -7  -1  568.74   35.60
  -5  -7   1  604.74   35.20
  -5  -7   1  557.24   36.30
   5  -7  -1  648.84   36.10
  -5  -7   1  573.94   35.00
  -5  -7   1  556.14   35.10
  -5  -7   1  636.54   36.00
   5  -7  -1  604.24   35.30
   5  -7  -1  599.54   35.40
   5  -7  -1  609.94   37.20
   5  -7  -1  539.25   35.50
   5  -7  -1  593.14   35.50
  -5  -7   1  571.84   34.50
   5   7  -1  620.34   35.20
   5   7  -1  571.94   34.80
  -5   7   1  610.54   35.70
   5   7  -1  583.94   35.60
   5   7  -1  618.54   35.70
  -5   7   1  543.25   35.40
   5   7  -1  602.74   36.70
  -5   7   1  564.14   37.10
   5   7  -1  572.64   34.90
  -5   7   1  610.74   36.00
   4  -7  -1  329.57   24.20
   4  -7  -1  353.66   22.70
  -4  -7   1  355.76   26.00
   4  -7  -1  326.27   22.70
  -4  -7   1  341.57   22.60
   4  -7  -1  370.56   23.40
   4  -7  -1  326.17   22.80
  -4  -7   1  372.76   25.90
   4  -7  -1  334.87   22.60
   4  -7  -1  349.67   22.60
  -4  -7   1  401.86   22.80
  -4  -7   1  353.46   22.70
   4   7  -1  390.96   22.80
   4   7  -1  357.56   22.30
   4   7  -1  356.86   22.50
   4   7  -1  351.86   22.70
  -4   7   1  357.06   23.00
   4   7  -1  393.06   24.10
   4   7  -1  375.26   20.30
   4   7  -1  369.46   22.50
  -4   7   1  371.26   23.30
  -4   7   1  343.67   22.70
  -3  -7   1 1807.02   99.19
   3  -7  -1 1909.01  100.89
  -3  -7   1 1855.31   99.19
   3  -7  -1 1824.72   99.39
  -3  -7   1 1759.12   98.79
  -3  -7   1 1726.83   98.59
   3  -7  -1 1694.13   98.59
  -3  -7   1 1799.02   98.79
   3  -7  -1 1828.82   99.39
  -3  -7   1 1597.34   98.49
   3  -7  -1 1712.23   98.99
   3  -7  -1 1768.12   99.09
   3  -7  -1 1801.22   98.69
  -3  -7   1 1635.24   98.49
   3   7  -1 1978.60   98.69
  -3   7   1 1879.61   99.59
  -3   7   1 1703.63   98.99
  -3   7   1 1837.62   99.19
   3   7  -1 1769.52   99.09
  -3   7   1 1829.12   99.49
   3   7  -1 1826.32   99.09
   3   7  -1 1867.61   97.89
   3   7  -1 1961.50   98.69
   3   7  -1 1744.83   98.89
  -3   7   1 2072.89  101.29
  -2  -7   1  228.78   14.70
  -2  -7   1  192.78   14.30
   2  -7  -1  194.38   13.20
  -2  -7   1  197.08   13.90
   2  -7  -1  188.68   13.20
   2  -7  -1  201.58   14.00
  -2  -7   1  216.88   14.30
  -2  -7   1  231.98   13.90
   2  -7  -1  188.88   14.20
   2  -7  -1  208.08   14.40
   2  -7  -1  210.18   16.10
  -2  -7   1  202.38   13.90
   2  -7  -1  184.28   13.80
  -2  -7   1  215.98   14.10
   2   7  -1  209.48   14.30
   2   7  -1  191.18   13.90
   2   7  -1  214.98   14.10
  -2   7   1  180.98   14.00
  -2   7   1  190.88   14.00
   2   7  -1  219.08   13.60
  -2   7   1  214.98   15.70
  -2   7   1  204.28   14.40
   2   7  -1  200.78   14.20
   2   7  -1  213.58   13.10
  -2   7   1  195.58   14.40
   2   7  -1  206.88   13.30
  -1  -7   1 3183.28  163.88
  -1  -7   1 3110.29  162.38
   1  -7  -1 3002.30  162.08
   1  -7  -1 2825.62  163.08
  -1  -7   1 2898.51  163.28
   1  -7  -1 3162.08  163.48
   1  -7  -1 2823.12  161.88
  -1  -7   1 2986.60  163.18
   1  -7  -1 3310.07  164.98
  -1  -7   1 3146.09  162.38
   1  -7  -1 3017.90  163.18
   1  -7  -1 2906.31  163.28
  -1  -7   1 3045.70  163.48
  -1  -7   1 3032.80  163.18
  -1   7   1 3063.69  164.38
   1   7  -1 2931.01  163.28
   1   7  -1 2870.71  163.08
  -1   7   1 3029.50  163.38
   1   7  -1 3054.99  163.48
   1   7  -1 3107.89  162.38
   1   7  -1 2763.82  163.08
  -1   7   1 3034.90  163.48
  -1   7   1 2637.54  162.88
   1   7  -1 3186.18  162.38
   1   7  -1 2988.20  163.08
  -1   7   1 3397.96  163.48
   0  -7   1 1715.33   93.09
   0  -7  -1 1721.83   92.69
   0  -7  -1 1966.30   94.69
   0  -7   1 1624.04   93.59
   0  -7  -1 1690.43   92.69
   0  -7  -1 1794.02   93.09
   0  -7   1 1846.12   92.29
   0  -7   1 1809.22   92.29
   0  -7   1 1703.93   92.89
   0  -7   1 1643.84   92.99
   0  -7  -1 1646.34   92.89
   0   7   1 1676.33   92.69
   0   7   1 1691.63   93.59
   0   7   1 1569.94   92.79
   0   7   1 1669.13   92.89
   0   7  -1 1682.53   92.99
   0   7  -1 1523.85   91.99
   0   7  -1 1516.15   91.99
   0   7  -1 1744.43   92.99
   0   7  -1 1754.42   93.09
   0   7  -1 1714.93   92.89
   0   7   1 1616.44   92.59
   0   7  -1 1753.92   93.39
   1  -7   1   38.50    5.80
  -1  -7  -1   43.70    5.70
   1  -7   1   41.90    5.90
   1  -7   1   33.50    5.60
  -1  -7  -1   46.50    6.00
   1  -7   1   42.50    6.00
   1  -7   1   40.20    5.70
   1  -7   1   78.79    9.40
  -1  -7  -1   53.29    6.30
   1  -7   1   48.50    6.10
  -1  -7  -1   49.60    8.80
  -1   7  -1   51.59    6.50
   1   7   1   45.70    5.50
  -1   7  -1   42.60    5.60
   1   7   1   47.10    6.30
  -1   7  -1   65.99    7.70
   1   7   1   51.79    7.10
  -1   7  -1   55.89    7.00
   1   7   1   48.80    6.10
  -1   7  -1   45.30    6.10
  -2  -7  -1  212.38   14.70
   2  -7   1  234.78   15.60
   2  -7   1  235.58   15.90
  -2  -7  -1  238.88   15.30
   2  -7   1  221.88   15.70
   2  -7   1  239.98   15.80
   2  -7   1  239.88   15.70
   2  -7   1  245.18   17.20
  -2  -7  -1  197.58   16.20
   2  -7   1  255.27   15.60
  -2  -7  -1  221.58   15.00
   2   7   1  232.98   15.10
   2   7   1  250.77   13.50
  -2   7  -1  266.67   16.10
  -2   7  -1  226.78   16.60
  -2   7  -1  249.97   15.60
   2   7   1  224.78   15.20
   2   7   1  231.18   15.20
  -2   7  -1  215.78   15.30
  -2   7  -1  235.48   15.80
   2   7   1  203.28   14.80
   2   7   1  226.38   15.20
  -3  -7  -1  872.21   47.80
   3  -7   1  871.41   48.40
  -3  -7  -1  877.51   47.80
   3  -7   1  887.31   48.40
   3  -7   1  847.62   48.30
   3  -7   1  849.02   50.69
   3  -7   1  796.92   50.89
  -3  -7  -1  850.81   47.30
   3  -7   1  789.02   49.50
  -3  -7  -1  806.42   47.20
   3  -7   1  821.22   48.00
  -3  -7  -1  904.01   48.20
  -3  -7  -1  803.32   46.50
   3  -7   1  811.22   48.00
  -3   7  -1  898.91   49.80
   3   7   1  848.92   47.10
   3   7   1  835.42   48.00
  -3   7  -1  913.41   48.60
   3   7   1  808.52   47.50
   3   7   1  902.41   47.80
   3   7   1  810.32   47.70
   3   7   1  868.11   47.50
  -3   7  -1  848.12   48.00
  -3   7  -1  829.42   48.70
  -3   7  -1  839.42   48.00
  -4  -7  -1   15.60    4.10
   4  -7   1   10.10    4.40
   4  -7   1    6.80    4.30
  -4  -7  -1    8.20    3.50
   4  -7   1    6.20    4.10
   4  -7   1    6.20    5.20
  -4  -7  -1    4.00    3.40
   4  -7   1   10.30    4.80
  -4  -7  -1    8.90    3.40
   4  -7   1   13.40    6.10
  -4  -7  -1    9.50    4.00
  -4  -7  -1    6.90    3.90
   4  -7   1    4.40    4.80
  -4  -7  -1   18.40    3.90
  -4   7  -1    8.60    4.80
  -4   7  -1    3.50    4.60
  -4   7  -1   10.80    4.20
   4   7   1   14.50    3.50
  -4   7  -1   11.10    5.80
   4   7   1    7.80    3.90
   4   7   1    7.60    3.90
   4   7   1    7.30    3.60
   4   7   1    9.80    4.70
   4   7   1   15.70    4.10
   4   7   1   10.50    4.20
  -5  -7  -1  426.76   25.40
   5  -7   1  437.56   28.50
   5  -7   1  423.06   26.30
   5  -7   1  421.06   26.40
   5  -7   1  412.86   26.00
  -5  -7  -1  364.56   25.20
  -5  -7  -1  425.36   25.60
   5  -7   1  415.06   27.20
  -5  -7  -1  422.36   24.90
   5  -7   1  359.76   27.90
  -5  -7  -1  403.86   24.50
  -5  -7  -1  428.36   25.60
  -5   7  -1  431.56   25.90
   5   7   1  403.76   25.30
  -5   7  -1  462.35   28.80
   5   7   1  422.06   26.20
   5   7   1  432.96   25.40
   5   7   1  410.76   25.30
   5   7   1  410.86   25.30
   5   7   1  440.16   24.20
   5   7   1  435.76   27.60
  -5   7  -1  408.16   27.20
  -6  -7  -1   20.70    5.40
   6  -7   1   24.20    6.10
  -6  -7  -1   32.10    5.20
  -6  -7  -1   30.00    6.00
   6  -7   1   23.40    7.30
   6  -7   1   17.70    5.60
   6  -7   1   19.00    8.00
  -6  -7  -1   24.40    4.70
   6  -7   1   21.80    6.60
   6  -7   1   19.80    7.40
  -6  -7  -1   30.90    6.20
  -6  -7  -1   26.20    7.20
   6  -7   1   21.50    6.00
  -6   7  -1   21.40    5.60
  -6   7  -1   24.10    5.70
  -6   7  -1   23.80    7.80
   6   7   1   26.20    5.40
   6   7   1   25.10    5.50
   6   7   1   23.80    5.60
   6   7   1   29.30    7.70
   6   7   1   32.10    6.50
  -6   7  -1   26.80    6.60
   6   7   1   28.40    5.50
  -7  -7  -1  134.79   13.30
   7  -7   1  130.69   12.80
  -7  -7  -1  135.19   12.60
  -7  -7  -1  117.49   10.00
   7  -7   1  123.79   12.90
   7  -7   1  149.29   12.90
   7  -7   1  125.59   15.50
   7  -7   1  128.59   12.80
   7  -7   1  125.49   15.00
   7  -7   1  118.19   15.40
  -7  -7  -1  121.59   12.20
  -7  -7  -1  129.89   13.30
   7   7   1  131.49   11.50
   7   7   1  134.79   11.80
  -7   7  -1  124.19   12.60
   7   7   1  110.49   12.70
  -7   7  -1  133.19   15.40
  -7   7  -1  136.39   12.30
   7   7   1  123.99   17.40
  -7   7  -1  129.69   16.30
  -7   7  -1  138.79   13.50
   7   7   1  125.09   15.00
   8  -7   1  123.29   12.80
   8  -7   1  119.79   15.70
   8  -7   1  104.89   14.40
   8  -7   1  134.29   15.70
  -8  -7  -1  120.69   11.80
   8  -7   1  137.09   13.50
   8  -7   1  121.69   12.90
   8  -7   1  118.59   13.00
  -8  -7  -1  150.68   12.20
  -8   7  -1  113.19   15.10
  -8   7  -1   97.99   13.10
   8   7   1  128.19   11.90
   8   7   1  120.69   11.90
  -8   7  -1   85.89   11.00
   8   7   1  118.69   15.10
  -8   7  -1  110.79   11.50
   8   7   1  122.09   12.30
   8   7   1  111.39   11.20
   8   7   1   98.99   13.20
  -8   7  -1   91.09   12.10
   9  -7   1   49.40   11.00
   9  -7   1   49.00   12.10
   9  -7   1   61.09   11.30
   9  -7   1   55.29    9.70
  -9  -7  -1   55.29    8.20
  -9  -7  -1   56.49   10.50
   9  -7   1   50.39    8.80
   9  -7   1   42.90    8.80
   9   7   1   61.39   11.20
   9   7   1   47.10   10.40
  -9   7  -1   36.20    7.40
   9   7   1   46.30   12.30
  -9   7  -1   57.49   10.30
  -9   7  -1   28.10    6.40
   9   7   1   47.30    8.20
  -9   7  -1   54.09   12.40
   9   7   1   53.29    7.20
 -10  -7  -1   57.79   10.00
  10  -7   1   66.79   10.60
  10  -7   1   50.49   12.10
  10  -7   1   57.99   12.30
  10  -7   1   48.10   10.60
  10   7   1   48.60   11.10
  10   7   1   34.60    8.40
  10   7   1   40.70   11.50
  10   7   1   25.10    9.10
 -10   7  -1   44.70    8.20
  10   7   1   52.09    7.70
  10  -8  -1  277.57   23.00
  10  -8  -1  284.37   23.10
  10  -8  -1  273.47   25.70
 -10  -8   1  319.17   23.40
  10  -8  -1  310.57   26.10
  10  -8  -1  252.67   24.50
  10  -8  -1  278.57   23.50
 -10   8   1  317.37   24.70
  10   8  -1  281.57   21.70
 -10   8   1  262.37   37.10
  10   8  -1  298.17   24.50
  10   8  -1  261.07   22.10
  10   8  -1  286.87   22.40
  10   8  -1  267.07   25.20
   9  -8  -1  340.57   25.40
   9  -8  -1  302.47   25.30
   9  -8  -1  348.27   27.90
   9  -8  -1  349.87   25.70
  -9  -8   1  396.06   25.70
   9  -8  -1  390.16   28.20
   9  -8  -1  346.07   28.00
  -9  -8   1  362.06   26.20
   9   8  -1  349.87   26.90
   9   8  -1  363.86   25.00
   9   8  -1  362.46   24.60
  -9   8   1  294.77   28.00
   9   8  -1  348.57   24.90
  -9   8   1  319.47   26.00
  -8  -8   1  961.30   55.89
  -8  -8   1  937.31   54.69
   8  -8  -1  943.31   56.39
   8  -8  -1  914.91   56.29
   8  -8  -1  978.30   56.59
   8  -8  -1  973.10   56.69
   8  -8  -1  920.31   58.29
   8  -8  -1  978.00   58.29
  -8  -8   1  990.40   56.79
   8  -8  -1 1008.10   57.89
  -8  -8   1  978.10   56.69
  -8  -8   1  815.72   55.29
  -8  -8   1  973.60   54.59
   8   8  -1 1001.70   57.49
  -8   8   1  987.60   57.19
   8   8  -1  924.11   55.49
   8   8  -1  985.60   55.79
   8   8  -1  979.90   57.39
   8   8  -1 1002.00   55.99
  -8   8   1  817.62   58.29
   8   8  -1  903.31   55.69
  -8   8   1  954.90   55.79
   7  -8  -1  245.88   19.80
  -7  -8   1  264.97   19.60
   7  -8  -1  265.87   21.10
  -7  -8   1  269.47   19.70
  -7  -8   1  276.57   18.40
  -7  -8   1  277.97   20.40
  -7  -8   1  233.88   18.70
   7  -8  -1  261.77   26.00
   7  -8  -1  266.87   20.90
   7  -8  -1  250.97   19.70
   7  -8  -1  225.78   21.70
   7  -8  -1  269.37   20.00
  -7  -8   1  261.77   19.50
   7   8  -1  276.17   19.50
   7   8  -1  257.37   19.10
  -7   8   1  295.37   20.90
  -7   8   1  294.67   23.10
   7   8  -1  252.77   20.30
   7   8  -1  248.58   19.10
   7   8  -1  238.48   19.40
  -7   8   1  238.08   20.20
  -7   8   1  287.07   19.80
   6  -8  -1  559.54   34.90
   6  -8  -1  589.44   35.00
  -6  -8   1  566.64   34.80
   6  -8  -1  557.34   34.60
   6  -8  -1  503.25   35.90
  -6  -8   1  566.54   33.60
  -6  -8   1  534.75   34.40
   6  -8  -1  568.94   37.00
  -6  -8   1  528.75   33.70
   6  -8  -1  541.65   35.00
   6  -8  -1  604.84   35.90
  -6  -8   1  590.44   34.70
   6   8  -1  544.05   35.00
  -6   8   1  574.64   35.50
   6   8  -1  549.45   34.10
  -6   8   1  575.94   35.10
   6   8  -1  546.35   34.20
   6   8  -1  570.54   34.50
   6   8  -1  612.24   35.30
  -6   8   1  602.24   34.80
  -6   8   1  587.94   37.40
  -6   8   1  515.15   34.70
   5  -8  -1  152.08   12.90
  -5  -8   1  126.89   11.60
   5  -8  -1  147.09   12.80
   5  -8  -1  141.89   13.00
   5  -8  -1  129.39   12.20
  -5  -8   1  138.79   12.10
   5  -8  -1  168.98   17.30
  -5  -8   1  151.48   12.60
   5  -8  -1  129.69   12.80
  -5  -8   1  134.39   15.80
  -5   8   1  124.49   12.40
  -5   8   1  135.39   12.60
   5   8  -1  129.79   12.30
  -5   8   1  140.29   12.90
   5   8  -1  135.79   12.40
   5   8  -1  115.89   11.50
   5   8  -1  135.39   12.20
   5   8  -1  145.59   12.90
  -5   8   1  166.08   13.70
  -5   8   1  159.58   15.40
  -4  -8   1 1495.15   87.39
  -4  -8   1 1479.75   87.29
   4  -8  -1 1531.45   88.19
   4  -8  -1 1534.85   87.99
   4  -8  -1 1526.25   88.29
   4  -8  -1 1506.35   88.09
  -4  -8   1 1728.83   86.79
   4  -8  -1 1450.35   87.79
  -4  -8   1 1649.83   88.09
  -4  -8   1 1413.66   87.19
   4  -8  -1 1673.83   87.89
   4  -8  -1 1576.24   89.79
  -4  -8   1 1638.04   89.99
   4   8  -1 1572.14   87.79
  -4   8   1 1690.13   88.69
  -4   8   1 1525.75   88.19
   4   8  -1 1775.22   87.69
   4   8  -1 1567.04   85.79
   4   8  -1 1680.83   87.59
  -4   8   1 1601.24   89.99
  -4   8   1 1522.65   87.69
   4   8  -1 1597.44   87.69
   4   8  -1 1675.13   88.09
   4   8  -1 1544.45   87.59
  -4   8   1 1666.03   88.09
   3  -8  -1  676.43   39.40
   3  -8  -1  661.63   39.60
   3  -8  -1  651.63   39.60
  -3  -8   1  721.33   42.60
  -3  -8   1  704.83   39.10
   3  -8  -1  653.73   40.90
   3  -8  -1  646.54   39.30
  -3  -8   1  612.14   38.60
  -3  -8   1  675.53   39.50
  -3  -8   1  695.83   39.10
  -3  -8   1  641.54   39.00
   3  -8  -1  735.73   39.00
  -3  -8   1  652.13   38.70
   3  -8  -1  718.33   38.90
  -3   8   1  675.73   39.40
   3   8  -1  714.93   38.50
  -3   8   1  617.54   45.90
   3   8  -1  669.33   39.30
  -3   8   1  629.74   39.20
   3   8  -1  705.43   38.30
   3   8  -1  700.63   38.20
  -3   8   1  600.94   39.40
   3   8  -1  702.33   39.20
   3   8  -1  689.33   39.20
   3   8  -1  663.33   41.10
  -3   8   1  719.03   39.90
  -2  -8   1 1135.49   68.49
   2  -8  -1 1208.18   68.39
   2  -8  -1 1247.38   67.39
  -2  -8   1 1371.76   69.19
   2  -8  -1 1268.97   70.39
  -2  -8   1 1192.28   68.19
  -2  -8   1 1171.88   68.19
   2  -8  -1 1291.87   68.79
   2  -8  -1 1182.18   67.39
  -2  -8   1 1199.38   68.49
  -2  -8   1 1349.77   67.89
   2  -8  -1 1252.87   68.59
   2  -8  -1 1144.69   67.39
  -2   8   1 1137.69   68.29
   2   8  -1 1177.58   68.39
  -2   8   1 1245.98   68.79
  -2   8   1 1129.59   68.49
   2   8  -1 1264.87   67.29
  -2   8   1 1212.18   69.89
  -2   8   1 1308.57   68.59
   2   8  -1 1272.67   67.99
   2   8  -1 1263.77   67.29
   2   8  -1 1281.77   68.49
   2   8  -1 1203.58   68.49
   2   8  -1 1199.78   68.19
  -1  -8   1  220.78   16.00
   1  -8  -1  242.48   15.70
   1  -8  -1  212.08   13.90
  -1  -8   1  228.88   15.60
  -1  -8   1  218.08   14.30
  -1  -8   1  218.28   15.50
   1  -8  -1  222.38   15.40
  -1  -8   1  236.18   15.80
   1  -8  -1  240.08   16.00
   1  -8  -1  256.17   17.80
   1  -8  -1  213.28   15.80
   1  -8  -1  218.58   14.00
  -1  -8   1  239.08   14.70
  -1  -8   1  228.08   16.60
  -1   8   1  258.27   16.00
  -1   8   1  234.48   15.90
   1   8  -1  250.67   16.10
   1   8  -1  211.88   14.30
   1   8  -1  206.08   15.40
   1   8  -1  204.38   15.30
   1   8  -1  230.78   15.60
   1   8  -1  239.38   15.80
  -1   8   1  249.28   16.10
  -1   8   1  260.87   15.80
   1   8  -1  250.97   14.80
  -1   8   1  229.58   17.00
   0  -8   1  423.56   27.00
   0  -8   1  440.06   26.80
   0  -8  -1  476.25   26.70
   0  -8   1  445.96   27.00
   0  -8  -1  477.35   24.60
   0  -8   1  469.15   26.00
   0  -8  -1  442.96   26.80
   0  -8   1  431.96   28.00
   0  -8  -1  400.86   26.70
   0  -8  -1  438.36   26.60
   0  -8   1  469.15   25.90
   0  -8  -1  529.25   29.00
   0  -8   1  399.96   26.60
   0   8   1  423.76   26.70
   0   8  -1  423.16   26.70
   0   8   1  455.35   26.70
   0   8   1  453.95   27.60
   0   8  -1  452.05   26.80
   0   8  -1  427.16   27.00
   0   8   1  416.36   26.40
   0   8  -1  450.45   26.10
   0   8  -1  465.95   27.10
   0   8  -1  460.55   27.40
   0   8  -1  429.26   25.80
   0   8   1  433.96   26.80
   1  -8   1    1.80    3.70
   1  -8   1    3.20    4.10
   1  -8   1   -3.80    3.40
  -1  -8  -1    5.60    3.30
   1  -8   1    0.00    4.00
   1  -8   1    2.80    3.90
   1  -8   1    4.90    5.10
   1  -8   1    2.90    3.30
  -1  -8  -1   -4.30    5.30
  -1  -8  -1    0.90    3.30
  -1  -8  -1    3.40    6.10
  -1   8  -1    3.40    4.30
   1   8   1   -0.30    3.80
  -1   8  -1   -0.90    3.70
  -1   8  -1    3.80    3.60
  -1   8  -1    5.70    3.70
   1   8   1    1.40    3.50
  -1   8  -1   -2.30    3.60
  -2  -8  -1  282.37   16.40
   2  -8   1  240.48   17.00
   2  -8   1  259.47   16.90
   2  -8   1  231.18   16.50
  -2  -8  -1  234.88   17.60
   2  -8   1  270.17   18.80
   2  -8   1  253.27   17.10
   2  -8   1  260.07   17.30
  -2  -8  -1  249.78   16.60
   2  -8   1  234.68   16.70
  -2  -8  -1  247.48   16.20
   2   8   1  230.48   16.30
   2   8   1  253.57   16.60
   2   8   1  272.67   16.70
  -2   8  -1  268.27   18.20
   2   8   1  254.77   16.40
   2   8   1  234.98   16.20
  -2   8  -1  246.38   16.80
  -2   8  -1  231.58   17.10
  -2   8  -1  240.68   16.70
  -2   8  -1  245.88   17.10
   3  -8   1 1061.99   58.99
   3  -8   1 1075.59   58.89
   3  -8   1 1026.50   61.89
   3  -8   1 1029.80   58.79
   3  -8   1 1053.79   59.19
  -3  -8  -1  981.40   56.89
  -3  -8  -1 1086.79   59.39
  -3  -8  -1 1060.39   58.59
   3  -8   1 1047.10   60.69
   3  -8   1 1010.20   58.99
  -3  -8  -1  954.50   57.89
   3  -8   1 1065.99   59.09
  -3  -8  -1 1034.50   57.99
  -3  -8  -1 1136.69   61.49
   3   8   1 1002.20   58.19
   3   8   1 1044.80   58.29
   3   8   1 1017.30   58.39
  -3   8  -1 1020.80   59.19
  -3   8  -1  970.80   60.09
  -3   8  -1 1070.39   58.89
  -3   8  -1 1086.19   59.29
   3   8   1 1089.39   57.29
  -3   8  -1 1165.68   59.39
   3   8   1 1034.40   58.79
   3   8   1  995.60   58.09
   4  -8   1  488.15   29.30
  -4  -8  -1  444.36   27.50
   4  -8   1  451.35   29.20
  -4  -8  -1  471.55   28.30
  -4  -8  -1  463.45   28.30
  -4  -8  -1  506.25   27.90
   4  -8   1  505.15   29.40
   4  -8   1  482.95   28.90
   4  -8   1  450.95   29.40
  -4  -8  -1  440.06   27.10
   4  -8   1  498.25   29.00
   4  -8   1  452.55   30.90
   4  -8   1  459.25   29.40
  -4  -8  -1  472.85   27.60
   4   8   1  462.35   27.90
  -4   8  -1  463.05   30.70
   4   8   1  477.75   28.20
   4   8   1  456.15   27.40
   4   8   1  452.45   28.20
  -4   8  -1  474.45   28.60
   4   8   1  440.56   28.00
  -4   8  -1  506.65   29.40
  -4   8  -1  528.95   29.40
   4   8   1  438.96   28.00
  -5  -8  -1  615.64   36.30
  -5  -8  -1  614.94   35.40
  -5  -8  -1  595.94   35.50
   5  -8   1  599.64   37.00
   5  -8   1  607.94   37.80
   5  -8   1  667.23   38.10
  -5  -8  -1  652.13   36.40
   5  -8   1  638.04   39.40
  -5  -8  -1  641.94   35.90
   5  -8   1  588.24   36.80
  -5  -8  -1  597.74   35.70
   5  -8   1  596.04   37.10
  -5   8  -1  598.24   37.30
   5   8   1  618.94   36.80
  -5   8  -1  669.33   39.60
   5   8   1  606.64   36.90
   5   8   1  587.74   36.10
   5   8   1  588.24   34.70
  -5   8  -1  618.44   36.60
   5   8   1  615.14   36.10
   5   8   1  606.94   36.20
   5   8   1  614.54   36.10
  -5   8  -1  675.83   37.00
   6  -8   1    4.60    5.30
  -6  -8  -1    2.40    4.50
   6  -8   1    4.90    7.40
   6  -8   1    2.10    5.10
   6  -8   1    3.40    5.80
   6  -8   1   10.70    6.80
  -6  -8  -1    6.00    4.00
  -6  -8  -1    3.00    4.10
  -6  -8  -1    1.30    4.50
   6  -8   1   -1.00    4.70
  -6  -8  -1    0.90    4.10
   6  -8   1   -1.50    6.00
  -6  -8  -1    8.70    5.50
   6   8   1    4.10    4.40
  -6   8  -1    6.60    5.00
   6   8   1    3.50    6.40
   6   8   1    1.90    4.00
  -6   8  -1    1.90    6.70
   6   8   1    5.30    4.30
  -6   8  -1    6.20    5.10
  -6   8  -1   -5.20    5.20
  -6   8  -1    2.20    4.60
   6   8   1    0.30    5.80
   6   8   1    8.50    4.60
   7  -8   1   30.80   10.30
   7  -8   1   26.90    6.20
  -7  -8  -1   33.20    6.50
   7  -8   1   20.50    7.30
  -7  -8  -1   31.30    6.90
   7  -8   1   17.60   11.00
   7  -8   1   13.90    7.80
   7  -8   1   23.60    8.20
  -7  -8  -1   18.40    7.10
   7  -8   1   42.50   10.10
  -7  -8  -1   28.50    6.70
   7   8   1   23.90    6.40
  -7   8  -1   22.60    6.80
   7   8   1   25.10    7.80
  -7   8  -1   23.80    6.40
  -7   8  -1   18.70    5.90
   7   8   1   16.90    5.80
   7   8   1   33.10    6.70
  -7   8  -1   30.10    9.40
   7   8   1   19.60    6.00
  -7   8  -1   31.40    8.50
   7   8   1   16.60    7.80
   8  -8   1    1.50    5.80
  -8  -8  -1    8.40    5.60
  -8  -8  -1    5.80    5.90
   8  -8   1    6.40    8.10
   8  -8   1    9.60    8.10
   8  -8   1   17.80   11.10
   8  -8   1    8.40    6.60
   8  -8   1   -5.10    5.70
  -8   8  -1    6.10    4.70
   8   8   1   -3.10    7.60
  -8   8  -1    3.50    4.50
   8   8   1   -1.30    6.90
   8   8   1    3.60    5.20
   8   8   1   -2.20    4.90
  -8   8  -1   10.50    8.20
   8   8   1    8.40    5.50
  -8   8  -1   23.60    7.80
   9  -8   1  130.89   18.10
   9  -8   1  143.89   15.60
  -9  -8  -1  174.98   14.30
   9  -8   1  142.59   15.50
   9  -8   1  143.49   18.40
   9  -8   1  157.68   18.00
   9  -8   1  165.88   15.70
   9   8   1  136.09   16.50
  -9   8  -1  129.69   18.70
  -9   8  -1  171.28   16.40
   9   8   1  155.98   14.10
   9   8   1  149.09   13.50
   9   8   1  147.69   17.20
  10  -8   1    0.60    9.60
 -10  -8  -1    2.10    6.10
  10  -8   1    1.50    8.70
  10  -8   1   -8.40    9.90
  10  -8   1   -3.30    6.80
  10  -8   1   11.70    9.00
  10  -8   1    7.20    7.50
 -10   8  -1    2.80    8.20
  10   8   1    3.10    5.70
  10   8   1   -4.30    6.10
  10   8   1    0.60    9.30
  10   8   1   11.20    8.60
 -10   8  -1    8.00    5.60
  10   8   1   -1.60    6.50
  10  -9  -1    9.50    8.80
 -10  -9   1    0.00    4.50
 -10  -9   1    3.30    8.70
 -10  -9   1   -1.60    4.90
  10  -9  -1   10.70   21.40
  10  -9  -1    9.00    8.50
  10  -9  -1   10.00   10.40
  10  -9  -1    9.30    7.80
  10  -9  -1    8.70   10.30
  10   9  -1    8.00    7.50
 -10   9   1    1.70    6.10
  10   9  -1   -5.10   10.60
  10   9  -1   11.20    8.50
  10   9  -1   10.50    9.50
  10   9  -1   11.70    7.70
 -10   9   1    2.90    5.80
 -10   9   1   -6.20    9.10
   9  -9  -1  566.74   40.50
  -9  -9   1  583.14   38.80
   9  -9  -1  616.24   40.80
  -9  -9   1  625.94   38.00
   9  -9  -1  604.24   38.70
   9  -9  -1  614.94   38.70
   9  -9  -1  559.14   40.40
   9  -9  -1  558.54   38.70
   9   9  -1  612.84   39.30
  -9   9   1  631.44   39.80
   9   9  -1  578.14   37.60
  -9   9   1  523.45   41.50
   9   9  -1  603.84   37.70
   9   9  -1  605.34   37.50
  -8  -9   1  104.19   11.40
   8  -9  -1   95.59   15.80
  -8  -9   1  125.59   13.80
  -8  -9   1  123.09   14.40
   8  -9  -1  124.59   13.50
   8  -9  -1  114.29   14.20
   8  -9  -1  125.19   15.30
  -8  -9   1  128.09   13.40
   8  -9  -1  106.09   13.60
  -8  -9   1   92.89   10.30
   8  -9  -1  117.89   16.40
   8  -9  -1   92.59   14.80
   8   9  -1  127.79   15.00
   8   9  -1  105.09   12.90
   8   9  -1  119.29   13.00
   8   9  -1  148.29   16.10
  -8   9   1  124.69   16.70
  -8   9   1  131.19   15.40
   8   9  -1  108.39   12.90
  -8   9   1  106.39   13.00
  -7  -9   1  954.60   53.49
  -7  -9   1  884.81   51.89
   7  -9  -1  887.71   53.39
   7  -9  -1 1004.10   54.19
  -7  -9   1  930.21   53.09
   7  -9  -1  904.01   53.59
   7  -9  -1  933.41   54.49
  -7  -9   1  850.61   52.19
  -7  -9   1  873.11   55.09
   7  -9  -1  855.71   55.59
   7  -9  -1  783.62   53.09
  -7  -9   1  995.20   53.49
   7  -9  -1  786.92   53.69
   7   9  -1  904.81   52.69
  -7   9   1  891.71   53.59
  -7   9   1  858.21   53.29
   7   9  -1  868.61   52.59
  -7   9   1  953.60   54.29
   7   9  -1  939.31   53.89
   7   9  -1  893.71   55.29
   7   9  -1  916.11   53.99
  -7   9   1  969.90   56.79
  -6  -9   1  320.07   25.90
  -6  -9   1  284.17   20.10
  -6  -9   1  286.57   21.20
   6  -9  -1  318.77   21.90
   6  -9  -1  302.67   22.30
   6  -9  -1  251.87   21.80
   6  -9  -1  299.27   21.60
   6  -9  -1  297.37   23.70
  -6  -9   1  257.87   20.40
   6  -9  -1  281.47   21.30
   6  -9  -1  290.17   21.30
  -6  -9   1  284.47   20.10
   6   9  -1  312.57   21.00
  -6   9   1  308.87   21.20
  -6   9   1  300.17   21.70
   6   9  -1  301.07   21.40
   6   9  -1  291.47   21.00
  -6   9   1  303.27   21.30
   6   9  -1  313.67   20.80
  -6   9   1  323.47   24.50
  -6   9   1  330.77   22.50
   6   9  -1  296.97   20.90
   6   9  -1  296.67   21.50
  -5  -9   1  309.77   21.00
   5  -9  -1  304.07   22.20
   5  -9  -1  313.07   24.30
   5  -9  -1  327.27   22.50
  -5  -9   1  353.16   21.60
  -5  -9   1  307.37   21.20
  -5  -9   1  348.87   22.30
   5  -9  -1  309.57   22.30
   5  -9  -1  303.67   22.00
   5  -9  -1  284.27   23.60
   5  -9  -1  303.37   22.00
  -5  -9   1  325.77   22.70
   5   9  -1  283.67   21.00
   5   9  -1  329.57   21.70
   5   9  -1  339.17   21.60
  -5   9   1  350.76   24.90
  -5   9   1  331.17   22.20
  -5   9   1  326.77   22.40
   5   9  -1  333.87   21.60
   5   9  -1  332.77   21.90
  -5   9   1  315.17   24.60
   5   9  -1  339.17   21.90
  -5   9   1  296.67   21.80
   4  -9  -1  363.56   25.10
  -4  -9   1  346.37   24.10
   4  -9  -1  400.16   24.80
   4  -9  -1  387.26   25.30
  -4  -9   1  370.76   24.30
   4  -9  -1  356.76   24.60
  -4  -9   1  366.66   24.00
   4  -9  -1  363.16   24.40
   4  -9  -1  370.86   24.80
  -4  -9   1  408.96   25.00
   4  -9  -1  380.96   29.10
  -4  -9   1  413.96   23.80
   4   9  -1  355.76   26.20
  -4   9   1  345.77   28.80
  -4   9   1  393.46   25.50
   4   9  -1  408.26   25.00
   4   9  -1  371.26   24.70
   4   9  -1  381.16   26.30
  -4   9   1  399.66   25.00
   4   9  -1  407.86   22.80
  -4   9   1  387.86   27.30
   4   9  -1  409.86   23.90
   4   9  -1  424.36   24.10
  -4   9   1  399.56   25.40
   3  -9  -1 1460.35   80.69
   3  -9  -1 1370.26   80.79
   3  -9  -1 1622.04   80.19
  -3  -9   1 1320.47   80.39
  -3  -9   1 1345.57   79.69
  -3  -9   1 1436.56   81.89
  -3  -9   1 1365.16   80.59
   3  -9  -1 1483.25   80.89
  -3  -9   1 1496.45   80.79
   3  -9  -1 1547.95   83.29
  -3  -9   1 1410.26   82.09
   3   9  -1 1503.35   79.29
   3   9  -1 1410.06   80.59
   3   9  -1 1328.57   80.19
  -3   9   1 1414.26   83.59
  -3   9   1 1586.04   81.09
  -3   9   1 1543.05   81.19
  -3   9   1 1450.05   82.49
   3   9  -1 1516.05   80.69
  -3   9   1 1329.27   80.49
   3   9  -1 1472.45   79.59
   3   9  -1 1433.36   81.19
  -2  -9   1  261.37   16.30
   2  -9  -1  251.97   16.10
  -2  -9   1  253.27   17.70
   2  -9  -1  262.27   17.50
   2  -9  -1  260.37   19.20
  -2  -9   1  286.27   17.90
   2  -9  -1  221.28   15.90
  -2  -9   1  236.78   17.00
  -2  -9   1  263.57   17.30
   2  -9  -1  263.77   18.00
  -2  -9   1  265.97   18.20
   2  -9  -1  237.78   17.30
   2  -9  -1  251.47   16.00
   2  -9  -1  230.58   17.40
   2   9  -1  255.67   16.80
   2   9  -1  260.37   17.60
  -2   9   1  252.07   20.60
  -2   9   1  266.97   17.60
   2   9  -1  238.28   16.90
   2   9  -1  256.27   17.30
  -2   9   1  251.97   17.70
  -2   9   1  251.37   17.60
   2   9  -1  255.97   17.50
  -2   9   1  232.18   17.20
   2   9  -1  255.17   15.60
   1  -9  -1  705.73   42.10
   1  -9  -1  816.82   44.20
  -1  -9   1  712.13   44.10
  -1  -9   1  775.92   42.60
   1  -9  -1  699.73   43.70
  -1  -9   1  805.82   44.10
   1  -9  -1  909.21   46.50
   1  -9  -1  824.62   44.50
  -1  -9   1  736.83   43.80
  -1  -9   1  757.02   46.20
  -1  -9   1  762.62   44.20
   1  -9  -1  749.53   44.20
   1  -9  -1  772.82   42.30
  -1   9   1  722.53   44.10
  -1   9   1  782.12   44.10
   1   9  -1  707.23   43.70
  -1   9   1  772.72   44.30
   1   9  -1  799.02   44.20
   1   9  -1  795.22   42.70
  -1   9   1  770.62   45.20
   1   9  -1  760.72   44.10
   1   9  -1  698.03   43.90
   1   9  -1  773.42   44.20
  -1   9   1  743.13   43.90
   0  -9   1  104.79   10.10
   0  -9   1  102.39    8.80
   0  -9  -1  119.59   10.00
   0  -9  -1  131.89   12.40
   0  -9  -1  120.39   10.30
   0  -9   1  113.39   11.80
   0  -9  -1  120.39   10.00
   0  -9   1   86.39   10.00
   0  -9   1  110.19    9.30
   0  -9  -1  132.19   12.40
   0  -9   1  113.99   10.30
   0  -9   1   99.39   10.50
   0   9  -1  103.19   10.10
   0   9  -1  111.59   10.70
   0   9   1  135.79   10.60
   0   9   1  112.29   11.00
   0   9  -1   98.19   10.90
   0   9  -1   96.29   10.00
   0   9   1  135.19   10.70
   0   9   1  133.39   10.50
   0   9   1  139.89   10.70
   0   9  -1   98.19   10.30
   0   9  -1   91.99    8.80
   1  -9   1 2189.18  114.29
   1  -9   1 2050.59  114.29
  -1  -9  -1 2234.38  116.49
  -1  -9  -1 2060.79  113.69
   1  -9   1 2106.59  113.49
  -1  -9  -1 2223.88  114.29
   1  -9   1 2200.18  113.49
   1  -9   1 2228.38  115.79
   1  -9   1 2076.69  114.39
   1  -9   1 1942.71  113.99
   1   9   1 2033.70  113.79
  -1   9  -1 2024.00  114.99
  -1   9  -1 2091.19  114.39
  -1   9  -1 2034.40  114.39
   1   9   1 2124.59  113.89
   1   9   1 1913.81  113.79
  -1   9  -1 2022.70  113.99
  -1   9  -1 2076.19  114.19
   1   9   1 2024.40  114.29
   1   9   1 2006.50  114.49
  -2  -9  -1 1178.58   70.89
   2  -9   1 1332.87   70.39
   2  -9   1 1323.77   70.89
   2  -9   1 1144.69   71.89
   2  -9   1 1205.38   71.19
   2  -9   1 1396.06   72.79
   2  -9   1 1313.87   71.09
   2  -9   1 1214.68   70.79
   2  -9   1 1225.18   70.19
  -2  -9  -1 1286.67   70.59
  -2  -9  -1 1174.68   71.69
  -2   9  -1 1258.97   70.99
  -2   9  -1 1214.58   70.79
   2   9   1 1258.07   70.29
  -2   9  -1 1404.36   72.39
   2   9   1 1228.38   70.49
  -2   9  -1 1314.17   70.79
   2   9   1 1239.38   70.19
  -2   9  -1 1233.78   70.59
   2   9   1 1240.38   70.29
   2   9   1 1345.27   74.29
   3  -9   1  171.08   13.40
  -3  -9  -1  132.69   12.10
  -3  -9  -1  154.28   12.60
   3  -9   1  193.28   14.70
  -3  -9  -1  168.48   15.20
   3  -9   1  152.98   13.40
   3  -9   1  166.78   15.90
   3  -9   1  156.68   13.30
  -3  -9  -1  153.98   10.20
  -3  -9  -1  165.68   14.00
   3  -9   1  191.48   13.90
   3  -9   1  166.28   13.70
   3  -9   1  149.88   14.00
   3  -9   1  197.88   13.50
  -3  -9  -1  157.28   12.20
  -3   9  -1  160.78   14.80
   3   9   1  152.88   12.50
   3   9   1  159.78   12.20
  -3   9  -1  163.98   13.10
  -3   9  -1  157.18   13.50
   3   9   1  186.38   10.60
   3   9   1  166.98   13.90
   3   9   1  159.98   12.80
  -3   9  -1  151.88   13.80
  -3   9  -1  148.49   13.50
   3   9   1  139.49   12.10
   4  -9   1   27.90    6.90
   4  -9   1   41.20    7.60
  -4  -9  -1   54.39    6.40
  -4  -9  -1   45.00    7.20
  -4  -9  -1   50.29    6.90
   4  -9   1   49.20    7.60
   4  -9   1   37.20   11.30
   4  -9   1   35.40    7.90
   4  -9   1   43.70    8.80
   4  -9   1   40.20    7.00
  -4  -9  -1   48.40    5.40
   4  -9   1   45.90    7.30
  -4  -9  -1   47.10    6.90
  -4  -9  -1   45.80    6.50
   4   9   1   50.99    6.00
  -4   9  -1   46.80    8.50
   4   9   1   47.40    6.80
   4   9   1   44.40    6.50
   4   9   1   44.60    6.00
  -4   9  -1   40.60    6.80
   4   9   1   43.40    7.80
  -4   9  -1   46.50    7.30
  -4   9  -1   37.70    8.70
   4   9   1   40.60    6.70
  -4   9  -1   44.20    7.40
  -5  -9  -1    9.60    4.00
   5  -9   1    8.40    6.40
   5  -9   1    7.10    5.80
  -5  -9  -1   13.20    4.50
   5  -9   1   13.60    6.20
   5  -9   1    9.70    7.80
   5  -9   1   13.60    6.30
   5  -9   1   15.70    5.50
  -5  -9  -1   12.20    3.90
  -5  -9  -1   16.00    5.50
  -5  -9  -1    5.50    5.10
   5  -9   1    9.00    6.10
   5  -9   1    6.90    5.10
  -5  -9  -1   16.20    4.50
  -5   9  -1   10.90    5.60
   5   9   1   12.20    5.00
   5   9   1    8.50    4.70
  -5   9  -1   12.10    6.30
  -5   9  -1   13.70    5.30
   5   9   1   15.40    5.30
   5   9   1    3.00    4.50
  -5   9  -1   11.20    7.00
   5   9   1    9.10    4.00
   5   9   1   10.00    4.80
  -6  -9  -1   20.60    5.00
  -6  -9  -1   24.10    5.40
   6  -9   1   16.60    6.40
  -6  -9  -1   25.50    5.40
   6  -9   1   12.50    6.60
   6  -9   1   18.50    6.80
   6  -9   1   17.10    8.60
  -6  -9  -1   18.20    5.80
   6  -9   1   14.40    7.20
  -6  -9  -1   18.80    6.00
   6  -9   1    6.50    7.20
   6  -9   1   17.80    8.70
  -6   9  -1   12.90    8.40
   6   9   1   18.70    5.70
   6   9   1   16.90    5.60
   6   9   1   11.00    6.70
   6   9   1   19.80    5.70
   6   9   1   23.30    5.70
  -6   9  -1   18.60    7.10
  -6   9  -1   18.60    6.00
   7  -9   1   86.29   10.80
  -7  -9  -1   82.59    9.20
   7  -9   1   95.29   13.20
  -7  -9  -1   97.09   11.10
   7  -9   1  123.19   16.90
  -7  -9  -1   78.19   10.60
   7  -9   1   95.59   12.30
   7  -9   1   99.59   13.00
  -7  -9  -1   91.99   11.30
   7  -9   1  111.29   12.20
   7   9   1  106.69   14.80
   7   9   1   79.69   10.30
   7   9   1  101.39   12.40
  -7   9  -1   52.49   10.70
  -7   9  -1   99.39   19.00
  -7   9  -1   82.09    9.70
  -7   9  -1   94.89   12.50
   7   9   1  101.09   10.50
   7   9   1   84.59   10.20
  -7   9  -1   97.59   11.20
   7   9   1   81.39   10.40
   8  -9   1  827.52   52.19
   8  -9   1  830.82   53.19
  -8  -9  -1  863.01   48.90
   8  -9   1  810.32   49.99
   8  -9   1  866.31   50.49
   8  -9   1  853.11   52.19
  -8  -9  -1  829.52   49.10
   8  -9   1  816.12   50.29
   8   9   1  821.52   50.89
  -8   9  -1  790.02   53.79
  -8   9  -1  907.01   51.09
   8   9   1  777.12   48.20
   8   9   1  823.92   48.80
   8   9   1  848.42   50.99
   8   9   1  842.42   49.20
   9  -9   1   63.99   12.80
   9  -9   1   55.99   10.50
  -9  -9  -1   70.49    9.40
   9  -9   1   52.29    9.90
   9  -9   1   57.19   13.10
   9  -9   1   42.20   10.00
   9  -9   1   51.59   11.80
  -9   9  -1   67.89   11.60
   9   9   1   91.59   10.40
   9   9   1   71.39   14.00
   9   9   1   81.69   10.30
   9   9   1   70.09   11.50
   9   9   1   43.90   12.10
  10 -10  -1  360.66   31.00
  10 -10  -1  408.66   31.70
  10 -10  -1  395.66   29.50
 -10 -10   1  374.46   28.10
  10 -10  -1  418.26   29.80
  10 -10  -1  404.66   34.20
  10 -10  -1  386.56   31.50
  10  10  -1  351.86   29.50
  10  10  -1  363.36   27.60
 -10  10   1  432.06   31.70
  10  10  -1  393.86   28.00
  10  10  -1  378.26   29.50
  10  10  -1  352.76   26.80
   9 -10  -1   60.59   11.10
   9 -10  -1   70.89   13.20
   9 -10  -1   72.69   12.00
   9 -10  -1   43.20   11.90
   9 -10  -1   58.59   13.10
  -9 -10   1  117.79   13.20
  -9 -10   1   44.70    7.90
  -9 -10   1   76.29   11.60
   9 -10  -1   80.09   12.40
  -9  10   1   66.69   12.80
   9  10  -1   66.69   10.20
   9  10  -1   68.99   11.90
   9  10  -1   79.39   11.20
   9  10  -1   83.09   11.70
   8 -10  -1  350.86   27.10
   8 -10  -1  347.07   26.50
   8 -10  -1  373.16   28.90
  -8 -10   1  380.56   25.70
   8 -10  -1  352.26   26.40
   8 -10  -1  335.67   27.10
  -8 -10   1  340.07   25.20
   8 -10  -1  337.37   25.90
  -8 -10   1  366.06   25.90
   8 -10  -1  381.76   26.10
   8  10  -1  344.37   25.00
   8  10  -1  342.97   26.20
  -8  10   1  371.86   27.20
   8  10  -1  348.17   25.60
   8  10  -1  340.67   24.70
  -8  10   1  361.46   29.30
   8  10  -1  365.06   26.30
   7 -10  -1  119.39   12.90
  -7 -10   1  105.39   13.20
   7 -10  -1   89.49   11.60
  -7 -10   1   84.79   11.00
  -7 -10   1   72.29    9.80
   7 -10  -1   98.69   19.80
   7 -10  -1   85.59   11.90
   7 -10  -1  101.69   13.20
  -7 -10   1   83.09    9.90
  -7 -10   1   97.19   11.40
   7 -10  -1   79.39   12.10
  -7 -10   1  104.09   13.10
   7  10  -1   87.29   11.50
  -7  10   1  112.59   21.60
   7  10  -1   88.89   11.60
  -7  10   1   59.29   10.00
   7  10  -1   99.49   11.70
  -7  10   1   93.49   13.00
   7  10  -1  101.59   11.70
   7  10  -1  103.89   13.80
  -7  10   1   78.39   11.00
   7  10  -1   97.69   11.60
  -7  10   1  120.19   13.10
   6 -10  -1  228.48   18.70
   6 -10  -1  216.68   18.90
  -6 -10   1  226.58   18.80
  -6 -10   1  224.88   17.60
  -6 -10   1  230.58   17.90
  -6 -10   1  257.27   17.80
   6 -10  -1  230.38   18.70
   6 -10  -1  232.98   19.60
   6 -10  -1  214.08   21.40
   6 -10  -1  228.98   19.30
  -6 -10   1  244.78   21.10
   6 -10  -1  252.07   19.40
  -6  10   1  273.87   22.50
   6  10  -1  256.07   18.60
   6  10  -1  228.28   18.80
  -6  10   1  252.87   19.30
   6  10  -1  241.08   18.20
  -6  10   1  279.97   20.60
  -6  10   1  266.87   18.90
  -6  10   1  227.38   18.50
   6  10  -1  253.47   18.30
   6  10  -1  261.97   18.40
   6  10  -1  241.28   18.40
  -5 -10   1   -0.80    4.20
   5 -10  -1    1.90    5.00
  -5 -10   1    0.00    5.80
   5 -10  -1    0.50    5.40
   5 -10  -1    5.10    5.50
  -5 -10   1    3.90    5.50
  -5 -10   1   -0.30    4.50
  -5 -10   1    2.40    4.90
   5 -10  -1    8.00    7.80
   5 -10  -1   -3.20    5.10
   5 -10  -1    6.00    6.00
  -5  10   1    2.50    5.30
   5  10  -1    0.30    2.80
  -5  10   1    4.70    6.70
   5  10  -1    0.70    5.10
   5  10  -1   -1.30    4.50
   5  10  -1    4.20    4.60
   5  10  -1    9.10    4.70
  -5  10   1   -3.70    4.80
   5  10  -1    1.70    5.20
  -5  10   1   -1.60    7.50
  -5  10   1    9.00    5.70
   4 -10  -1  809.52   48.30
   4 -10  -1  815.52   48.90
   4 -10  -1  870.01   49.10
  -4 -10   1  778.22   48.20
   4 -10  -1  767.92   50.99
  -4 -10   1  748.53   47.60
   4 -10  -1  824.62   49.30
   4 -10  -1  870.41   48.50
  -4 -10   1  898.61   48.40
  -4 -10   1  828.12   48.80
   4  10  -1  802.72   48.80
  -4  10   1  838.02   49.00
   4  10  -1  795.62   49.20
  -4  10   1  873.41   49.60
   4  10  -1  883.01   50.59
  -4  10   1  813.72   48.70
   4  10  -1  876.41   47.50
   4  10  -1  811.32   46.90
  -4  10   1  905.21   49.70
   4  10  -1  818.62   48.40
  -4  10   1  945.91   52.09
  -3 -10   1  592.84   35.40
   3 -10  -1  583.34   35.80
   3 -10  -1  612.94   34.40
   3 -10  -1  569.64   37.20
  -3 -10   1  533.35   34.00
  -3 -10   1  599.94   35.00
   3 -10  -1  645.44   36.10
   3 -10  -1  573.74   34.30
  -3 -10   1  554.24   35.60
   3 -10  -1  601.44   35.50
  -3 -10   1  583.14   35.50
  -3 -10   1  516.15   35.30
   3 -10  -1  566.74   34.20
   3  10  -1  580.94   35.00
  -3  10   1  558.24   35.20
   3  10  -1  578.14   33.40
  -3  10   1  570.94   35.20
   3  10  -1  562.64   35.10
  -3  10   1  638.54   37.60
  -3  10   1  602.84   35.90
  -3  10   1  600.84   35.80
   3  10  -1  608.64   34.30
   3  10  -1  594.74   35.30
   3  10  -1  575.64   34.90
   2 -10  -1  326.87   21.10
   2 -10  -1  356.76   21.40
  -2 -10   1  342.87   29.70
   2 -10  -1  410.06   28.80
   2 -10  -1  336.27   23.00
   2 -10  -1  341.67   22.70
   2 -10  -1  339.77   23.10
  -2 -10   1  396.66   21.80
  -2 -10   1  336.07   22.90
  -2 -10   1  343.07   22.60
   2 -10  -1  325.17   21.20
  -2 -10   1  336.67   23.10
   2 -10  -1  313.17   22.50
  -2 -10   1  347.77   22.60
  -2  10   1  356.26   23.20
   2  10  -1  336.77   20.80
  -2  10   1  336.47   23.10
   2  10  -1  348.87   22.90
  -2  10   1  387.86   23.20
   2  10  -1  347.87   22.50
  -2  10   1  370.26   24.60
   2  10  -1  360.46   22.40
   2  10  -1  373.76   22.90
  -2  10   1  344.07   22.80
   2  10  -1  340.87   22.90
  -1 -10   1  151.18   13.00
   1 -10  -1  171.58   14.90
  -1 -10   1  152.38   12.80
   1 -10  -1  176.68   13.50
  -1 -10   1  158.88   13.10
   1 -10  -1  146.89   10.50
   1 -10  -1  172.38   13.00
   1 -10  -1  161.98   12.90
   1 -10  -1  172.48   10.60
  -1 -10   1  153.18   11.00
  -1 -10   1  161.38   15.70
  -1 -10   1  158.28   14.50
   1 -10  -1  154.18   15.00
   1  10  -1  158.68   12.90
  -1  10   1  158.68   13.30
  -1  10   1  159.88   12.90
   1  10  -1  145.09   13.10
   1  10  -1  143.19   11.10
   1  10  -1  157.48   15.40
  -1  10   1  162.48   13.00
   1  10  -1  156.28   12.60
   1  10  -1  157.08   13.00
  -1  10   1  162.28   14.30
  -1  10   1  155.58   13.40
   0 -10  -1  996.50   59.29
   0 -10  -1 1074.19   59.19
   0 -10   1 1107.39   58.09
   0 -10   1 1159.28   61.19
   0 -10  -1 1074.59   59.19
   0 -10   1 1078.19   59.29
   0 -10   1 1032.10   59.49
   0 -10   1 1159.88   58.29
   0 -10  -1 1062.09   59.59
   0 -10   1 1032.30   59.29
   0 -10  -1 1185.88   61.89
   0 -10   1  967.90   59.39
   0  10  -1  987.90   57.79
   0  10   1  866.01   58.89
   0  10  -1 1044.50   59.29
   0  10   1  973.20   59.19
   0  10  -1 1045.50   59.89
   0  10  -1 1087.99   59.49
   0  10   1  997.80   59.89
   0  10   1 1006.40   59.09
   0  10  -1 1027.00   59.49
   0  10   1 1040.50   59.19
  -1 -10  -1   45.50    8.50
   1 -10   1   52.79    8.90
   1 -10   1   52.49    7.80
   1 -10   1   41.00    6.20
   1 -10   1   38.70    7.00
   1 -10   1   46.70    7.20
   1 -10   1   46.80    6.60
  -1 -10  -1   40.90    9.50
  -1 -10  -1   35.10    6.80
   1 -10   1   47.90    7.10
  -1 -10  -1   43.00    6.60
   1  10   1   51.89    7.00
  -1  10  -1   49.60    7.60
   1  10   1   38.20    6.60
   1  10   1   45.10    7.00
  -1  10  -1   44.90    7.60
   1  10   1   47.00    7.40
  -1  10  -1   48.30    7.30
   1  10   1   31.60    6.20
  -1  10  -1   50.69    7.20
  -1  10  -1   45.00    6.80
   2 -10   1  682.73   40.80
  -2 -10  -1  751.32   40.90
   2 -10   1  770.92   41.70
  -2 -10  -1  610.04   42.40
  -2 -10  -1  695.23   41.10
  -2 -10  -1  684.93   41.20
   2 -10   1  678.13   41.60
   2 -10   1  740.13   41.50
   2 -10   1  708.83   40.70
   2 -10   1  696.23   44.10
   2 -10   1  712.73   41.50
   2 -10   1  728.53   41.80
  -2  10  -1  706.03   41.70
  -2  10  -1  721.93   41.80
   2  10   1  709.13   41.10
   2  10   1  700.13   43.30
  -2  10  -1  683.23   41.20
   2  10   1  667.73   41.00
  -2  10  -1  634.14   41.00
  -2  10  -1  700.63   42.70
   2  10   1  762.42   41.20
  -3 -10  -1 1515.75   89.89
   3 -10   1 1537.85   87.19
   3 -10   1 1544.75   86.49
   3 -10   1 1587.04   86.99
   3 -10   1 1580.84   86.69
   3 -10   1 1536.65   89.09
   3 -10   1 1413.26   86.49
  -3 -10  -1 1561.64   86.09
   3 -10   1 1616.84   87.49
   3 -10   1 1704.63   91.29
  -3 -10  -1 1671.03   91.39
   3 -10   1 1514.75   86.89
  -3 -10  -1 1626.54   88.19
   3  10   1 1592.84   86.39
   3  10   1 1643.54   88.19
   3  10   1 1448.46   86.09
  -3  10  -1 1546.65   86.79
  -3  10  -1 1479.75   88.49
   3  10   1 1543.95   86.59
   3  10   1 1596.84   86.59
  -3  10  -1 1540.75   87.29
  -3  10  -1 1612.74   87.39
  -3  10  -1 1467.85   86.69
   4 -10   1  210.18   17.40
   4 -10   1  197.48   19.50
   4 -10   1  236.28   17.20
  -4 -10  -1  211.28   14.10
  -4 -10  -1  220.88   16.40
   4 -10   1  258.57   17.80
   4 -10   1  228.08   17.00
   4 -10   1  214.88   17.50
  -4 -10  -1  215.68   15.80
  -4 -10  -1  243.08   16.80
  -4 -10  -1  235.18   15.80
   4 -10   1  214.58   17.20
   4 -10   1  215.98   17.40
  -4 -10  -1  239.28   16.40
   4  10   1  249.58   14.60
   4  10   1  224.48   16.20
   4  10   1  231.98   16.30
   4  10   1  210.98   15.40
   4  10   1  242.68   16.60
  -4  10  -1  184.58   16.90
  -4  10  -1  225.68   16.90
  -4  10  -1  224.18   22.60
  -4  10  -1  227.28   19.20
   4  10   1  207.48   16.30
  -4  10  -1  230.28   17.10
   5 -10   1   94.39   11.20
   5 -10   1   90.59   13.20
  -5 -10  -1   86.29    9.70
   5 -10   1   88.69   11.10
  -5 -10  -1   86.29   10.30
   5 -10   1   93.69   11.60
   5 -10   1   99.69   12.10
   5 -10   1  103.59   12.60
   5 -10   1  101.09   12.90
  -5 -10  -1   96.59    8.60
  -5 -10  -1   92.09   11.00
   5 -10   1   82.09   11.10
   5 -10   1   83.39   11.30
  -5 -10  -1   97.69    8.80
  -5 -10  -1   91.49    9.40
  -5  10  -1  102.59   12.10
   5  10   1   95.39   10.40
   5  10   1  103.09   10.60
   5  10   1   84.89    8.40
   5  10   1   94.39   10.40
  -5  10  -1   93.39   13.50
   5  10   1  102.59   10.40
  -5  10  -1   90.09   12.10
   5  10   1   90.89    9.20
  -5  10  -1   85.19   11.10
   6 -10   1  228.98   18.50
  -6 -10  -1  243.38   16.40
  -6 -10  -1  192.68   17.20
  -6 -10  -1  221.08   17.50
   6 -10   1  230.68   19.60
  -6 -10  -1  233.28   18.10
   6 -10   1  223.68   18.10
   6 -10   1  228.68   19.70
   6 -10   1  246.58   18.40
  -6 -10  -1  224.98   16.30
   6 -10   1  243.68   22.30
   6 -10   1  210.08   19.10
   6 -10   1  224.88   18.40
   6  10   1  241.08   17.50
  -6  10  -1  267.57   18.90
   6  10   1  234.98   17.20
   6  10   1  231.78   19.00
  -6  10  -1  234.18   19.00
  -6  10  -1  242.08   17.80
  -6  10  -1  270.47   21.20
   6  10   1  234.88   17.10
   6  10   1  214.28   21.00
  -6  10  -1  243.78   21.60
   7 -10   1  181.58   16.80
  -7 -10  -1  173.98   16.10
   7 -10   1  242.78   22.70
   7 -10   1  183.58   16.90
  -7 -10  -1  200.28   15.60
   7 -10   1  201.08   16.60
  -7 -10  -1  188.18   15.50
   7 -10   1  161.58   21.60
   7 -10   1  160.28   18.90
   7 -10   1  206.48   20.50
  -7 -10  -1  164.18   14.20
   7 -10   1  183.18   18.80
  -7  10  -1  174.18   15.80
   7  10   1  174.08   14.80
   7  10   1  185.08   16.10
   7  10   1  173.88   17.90
   7  10   1  194.48   15.60
  -7  10  -1  184.18   20.20
   7  10   1  184.98   15.20
   7  10   1  170.48   18.00
  -7  10  -1  207.48   17.80
   8 -10   1    0.20    6.50
   8 -10   1    5.20    9.00
   8 -10   1    2.80    8.90
   8 -10   1    7.90    8.80
  -8 -10  -1    5.00    6.50
   8 -10   1    2.20    8.50
   8 -10   1    3.50    6.50
  -8 -10  -1    0.20    5.40
   8  10   1    3.60    5.70
  -8  10  -1   -0.60    3.60
  -8  10  -1    0.70    4.00
   8  10   1    0.50    7.90
   8  10   1   -7.70    5.00
   8  10   1    6.60    5.30
  -8  10  -1   -5.80    7.20
   8  10   1   -3.20    7.40
   9 -10   1  328.67   28.70
   9 -10   1  385.76   28.20
  -9 -10  -1  333.37   23.20
   9 -10   1  303.87   24.60
   9 -10   1  337.37   24.90
   9 -10   1  288.37   27.30
   9 -10   1  327.37   24.90
   9  10   1  289.67   25.60
  -9  10  -1  337.27   25.60
   9  10   1  308.67   25.00
   9  10   1  301.97   22.50
   9  10   1  389.66   26.10
   9 -11  -1  186.48   20.90
  -9 -11   1  162.28   17.10
   9 -11  -1  155.48   17.20
   9 -11  -1  168.08   21.10
   9 -11  -1  171.38   19.60
   9 -11  -1  155.08   17.50
  -9 -11   1  177.38   17.30
   9 -11  -1  152.78   19.70
   9  11  -1  152.38   16.40
   9  11  -1  171.58   16.40
   9  11  -1  153.68   19.60
  -9  11   1  165.68   19.10
   9  11  -1  159.98   17.20
   9  11  -1  142.99   15.60
   8 -11  -1   24.40   10.10
  -8 -11   1   17.80    8.20
  -8 -11   1   27.70    8.20
  -8 -11   1   14.60    5.00
   8 -11  -1   25.40    8.30
  -8 -11   1    2.90    4.00
   8 -11  -1   23.20    9.50
   8 -11  -1   31.10    9.70
  -8 -11   1   30.50    7.70
   8 -11  -1   12.20    7.60
   8 -11  -1   30.20    9.80
   8  11  -1   16.00   13.20
   8  11  -1   13.50    7.60
   8  11  -1   30.10    8.10
   8  11  -1    8.10    6.70
  -8  11   1    0.20    4.50
   8  11  -1   14.00    8.50
  -7 -11   1  140.29   14.80
   7 -11  -1  143.79   15.20
   7 -11  -1  131.09   14.30
   7 -11  -1  143.99   16.50
  -7 -11   1   86.29   10.40
  -7 -11   1  132.59   14.70
  -7 -11   1  132.49   13.10
   7 -11  -1  161.08   16.20
  -7 -11   1   98.89   11.50
  -7 -11   1  129.29   14.20
   7 -11  -1  112.39   16.10
   7 -11  -1  132.29   15.00
   7 -11  -1  140.99   15.30
  -7  11   1  137.09   16.10
  -7  11   1  137.29   17.80
   7  11  -1  120.79   13.70
   7  11  -1  128.99   13.70
   7  11  -1  119.69   13.50
  -7  11   1   78.59   12.00
   7  11  -1  106.89   13.00
   7  11  -1  112.09   14.20
  -7  11   1  122.79   14.40
   7  11  -1  132.79   13.60
  -6 -11   1  185.58   15.30
   6 -11  -1  169.98   16.40
   6 -11  -1  185.18   17.50
   6 -11  -1  186.18   16.90
   6 -11  -1  211.98   23.30
   6 -11  -1  203.28   16.90
  -6 -11   1  193.98   16.40
   6 -11  -1  211.98   17.50
  -6 -11   1  188.18   15.80
  -6 -11   1  176.48   15.00
  -6 -11   1  173.78   22.40
   6 -11  -1  192.78   17.80
  -6  11   1  206.08   17.30
   6  11  -1  168.68   22.40
   6  11  -1  171.68   15.60
  -6  11   1  205.58   17.10
   6  11  -1  179.28   15.40
   6  11  -1  200.98   16.50
  -6  11   1  195.78   18.20
   6  11  -1  167.08   15.50
  -6  11   1  203.08   17.10
   6  11  -1  173.18   15.70
  -6  11   1  214.28   26.30
  -5 -11   1 1014.10   56.69
   5 -11  -1  827.12   55.59
   5 -11  -1  970.50   57.09
  -5 -11   1  969.40   54.09
   5 -11  -1  932.01   56.09
   5 -11  -1  868.51   62.39
   5 -11  -1  934.71   60.79
  -5 -11   1  993.20   55.69
   5 -11  -1  884.51   58.79
  -5 -11   1  993.40   55.79
  -5 -11   1 1032.50   55.39
   5 -11  -1  957.20   56.59
  -5  11   1  893.91   56.79
   5  11  -1 1026.00   55.09
  -5  11   1  958.70   56.39
   5  11  -1 1025.40   56.29
   5  11  -1 1009.20   56.49
  -5  11   1  914.11   59.09
  -5  11   1  944.21   56.49
   5  11  -1  949.01   56.59
   5  11  -1 1043.80   53.69
   5  11  -1  981.60   56.29
  -5  11   1 1020.90   57.59
  -4 -11   1  346.87   22.90
  -4 -11   1  351.46   23.70
   4 -11  -1  345.27   22.80
   4 -11  -1  326.27   23.80
  -4 -11   1  334.97   21.80
   4 -11  -1  337.67   23.30
   4 -11  -1  337.57   23.40
   4 -11  -1  341.07   22.70
   4 -11  -1  296.17   22.20
   4 -11  -1  331.97   26.10
  -4 -11   1  332.77   22.70
   4 -11  -1  337.87   24.10
   4  11  -1  354.16   23.00
   4  11  -1  340.47   23.00
  -4  11   1  342.07   24.10
   4  11  -1  340.27   23.80
  -4  11   1  331.57   23.10
   4  11  -1  364.76   21.40
  -4  11   1  322.07   23.80
   4  11  -1  348.37   21.30
  -4  11   1  335.27   25.80
  -4  11   1  358.56   23.40
   4  11  -1  336.27   23.20
  -3 -11   1  483.85   39.80
   3 -11  -1  464.85   30.10
   3 -11  -1  491.45   32.10
   3 -11  -1  486.35   31.50
  -3 -11   1  487.95   31.10
  -3 -11   1  532.25   32.60
  -3 -11   1  500.05   30.30
   3 -11  -1  521.25   31.90
   3 -11  -1  507.35   33.80
  -3 -11   1  502.65   31.70
   3 -11  -1  520.75   30.50
   3 -11  -1  521.95   34.80
  -3 -11   1  521.15   31.40
   3 -11  -1  481.15   31.90
  -3  11   1  567.04   32.10
   3  11  -1  491.35   31.10
  -3  11   1  510.35   31.70
   3  11  -1  502.35   29.40
  -3  11   1  588.44   34.90
  -3  11   1  501.45   32.10
   3  11  -1  514.15   31.70
   3  11  -1  480.15   30.50
  -3  11   1  503.45   32.10
   3  11  -1  473.05   31.50
  -2 -11   1  216.68   16.50
   2 -11  -1  186.98   16.40
  -2 -11   1  212.78   17.10
   2 -11  -1  230.38   14.90
  -2 -11   1  235.68   16.70
   2 -11  -1  216.58   21.40
   2 -11  -1  196.48   21.70
   2 -11  -1  208.78   16.60
   2 -11  -1  229.28   14.90
   2 -11  -1  220.08   17.20
  -2 -11   1  230.48   18.30
  -2 -11   1  236.18   15.30
  -2 -11   1  206.78   16.80
   2  11  -1  222.38   14.40
  -2  11   1  238.48   16.90
   2  11  -1  229.58   16.60
  -2  11   1  211.58   16.50
   2  11  -1  220.48   16.30
   2  11  -1  214.28   16.40
  -2  11   1  224.88   18.50
   2  11  -1  258.87   17.50
   2  11  -1  197.68   18.60
  -2  11   1  225.98   17.00
  -2  11   1  212.38   17.10
  -1 -11   1  234.68   17.40
   1 -11  -1  272.07   24.00
  -1 -11   1  272.67   17.90
   1 -11  -1  228.18   17.70
   1 -11  -1  251.87   17.50
  -1 -11   1  246.08   18.20
   1 -11  -1  223.08   14.80
  -1 -11   1  263.87   15.60
   1 -11  -1  240.08   17.40
  -1 -11   1  234.68   17.70
   1 -11  -1  220.28   14.80
   1 -11  -1  219.68   17.80
  -1 -11   1  279.37   19.70
  -1  11   1  197.88   16.90
   1  11  -1  238.18   17.70
  -1  11   1  232.38   17.40
  -1  11   1  219.18   18.70
   1  11  -1  224.48   17.10
  -1  11   1  233.28   17.70
  -1  11   1  222.08   17.70
   1  11  -1  257.07   18.20
   1  11  -1  257.87   15.60
   1  11  -1  232.78   17.60
   1  11  -1  259.87   17.90
   0 -11   1    5.80    3.80
   0 -11   1    5.80    5.30
   0 -11   1    6.40    6.40
   0 -11   1    4.20    4.50
   0 -11  -1   10.10    5.70
   0 -11  -1    7.20    5.50
   0 -11   1   11.10    5.50
   0 -11  -1   10.90    5.00
   0 -11   1   11.30    6.20
   0 -11  -1   15.70    6.60
   0 -11  -1   10.30    8.90
   0  11  -1    7.70    5.20
   0  11  -1   11.20    5.40
   0  11  -1   14.70    5.30
   0  11   1   14.20    5.20
   0  11   1   10.70    5.30
   0  11  -1    8.10    5.10
   0  11  -1    8.20    5.40
   0  11   1   13.70    5.50
   0  11   1   17.40    6.00
   0  11   1    9.40    5.20
  -1 -11  -1 1983.70  117.99
  -1 -11  -1 2104.69  118.19
   1 -11   1 2177.58  120.59
  -1 -11  -1 2209.28  120.89
  -1 -11  -1 2155.18  118.69
   1 -11   1 2192.38  119.09
   1 -11   1 2236.58  117.49
   1 -11   1 2142.19  118.59
   1 -11   1 2036.80  118.79
  -1 -11  -1 2223.58  118.69
   1 -11   1 2108.39  117.29
  -1  11  -1 2336.47  118.89
   1  11   1 2160.78  121.79
  -1  11  -1 2220.08  119.79
   1  11   1 2077.39  118.19
  -1  11  -1 2128.09  121.59
   1  11   1 2052.39  118.49
  -1  11  -1 2242.28  118.79
  -1  11  -1 2138.99  118.99
   1  11   1 2093.29  118.29
   1  11   1 2184.08  118.59
   2 -11   1  936.91   51.79
  -2 -11  -1  884.41   52.39
   2 -11   1  919.71   52.59
   2 -11   1  939.71   51.99
   2 -11   1  881.51   52.89
  -2 -11  -1  787.12   53.79
  -2 -11  -1  943.11   52.49
   2 -11   1  940.61   51.69
   2 -11   1  979.70   52.99
   2 -11   1  966.80   55.09
   2 -11   1  952.90   53.09
   2 -11   1  985.40   53.49
  -2 -11  -1  963.20   52.09
   2  11   1  890.41   52.59
  -2  11  -1  973.40   53.19
   2  11   1  844.52   52.09
  -2  11  -1  889.01   57.89
  -2  11  -1  892.01   52.49
   2  11   1  880.81   52.29
   2  11   1  842.22   51.89
  -2  11  -1  849.91   53.79
  -2  11  -1  797.12   52.49
   3 -11   1   -3.00    4.90
   3 -11   1    3.90    5.00
   3 -11   1    1.10    6.10
   3 -11   1    5.10    5.20
   3 -11   1    8.70    6.00
   3 -11   1    6.20    5.60
   3 -11   1    9.20    7.20
  -3 -11  -1    7.20    4.70
  -3 -11  -1   -1.00    5.50
  -3 -11  -1    5.90    5.70
   3 -11   1   12.00    6.30
   3 -11   1    4.50    5.00
  -3  11  -1    9.00    5.60
   3  11   1    3.30    4.80
   3  11   1    0.60    5.60
   3  11   1    1.50    4.40
  -3  11  -1    8.20    5.30
   3  11   1    4.40    5.20
  -3  11  -1   -8.40    4.20
   3  11   1    5.10    4.70
  -3  11  -1    0.70    5.40
  -3  11  -1    9.10    5.90
   4 -11   1  391.26   25.20
  -4 -11  -1  393.26   24.60
   4 -11   1  376.86   25.20
   4 -11   1  344.67   25.00
  -4 -11  -1  364.26   21.40
   4 -11   1  343.77   24.80
  -4 -11  -1  384.56   24.50
  -4 -11  -1  362.06   23.40
   4 -11   1  346.17   25.10
   4 -11   1  358.56   25.40
  -4 -11  -1  370.36   24.40
   4 -11   1  323.77   27.30
   4 -11   1  352.76   24.70
   4 -11   1  399.76   25.30
  -4 -11  -1  351.36   23.40
   4  11   1  367.96   24.20
  -4  11  -1  383.86   24.80
  -4  11  -1  386.86   24.80
  -4  11  -1  351.26   26.80
  -4  11  -1  360.96   25.30
   4  11   1  347.27   23.20
   4  11   1  393.66   24.30
   4  11   1  368.06   24.00
  -4  11  -1  385.96   25.80
   4  11   1  384.26   21.60
  -5 -11  -1   -2.60    4.70
   5 -11   1   17.10    7.80
  -5 -11  -1    1.10    4.50
  -5 -11  -1   -0.80    4.70
   5 -11   1   16.10    6.60
   5 -11   1   10.00    6.40
   5 -11   1    5.20    8.30
  -5 -11  -1    2.90    4.10
   5 -11   1    9.30    6.10
  -5 -11  -1    7.80    5.60
   5 -11   1    9.80    6.90
   5 -11   1   16.00    7.10
   5 -11   1   12.90    6.20
  -5 -11  -1    3.40    3.70
  -5  11  -1   10.30    6.50
   5  11   1   -6.20    4.80
  -5  11  -1    8.70    6.80
  -5  11  -1    9.10    7.60
   5  11   1    8.30    4.10
  -5  11  -1   15.40    6.60
   5  11   1   -2.20    4.60
   5  11   1    2.90    5.00
   5  11   1   -1.70    3.70
   5  11   1    1.10    5.20
   6 -11   1  103.69   13.50
  -6 -11  -1   87.29   11.70
   6 -11   1   82.89   12.40
   6 -11   1  103.19   18.30
  -6 -11  -1  105.29   10.50
  -6 -11  -1  104.79   10.40
   6 -11   1  130.59   16.00
   6 -11   1  100.99   12.40
   6 -11   1   96.89   17.10
   6 -11   1  106.29   15.10
   6 -11   1   86.79   11.50
  -6 -11  -1   97.79   12.00
   6 -11   1   85.99   12.30
   6  11   1   87.59   11.00
   6  11   1   96.69   11.20
   6  11   1   92.29   11.00
  -6  11  -1  128.99   16.70
  -6  11  -1   62.59   12.80
  -6  11  -1  104.39   12.30
  -6  11  -1  108.29   20.30
   6  11   1   88.29   11.00
   6  11   1  104.49   10.20
   7 -11   1  375.86   33.20
   7 -11   1  456.85   30.70
   7 -11   1  397.76   28.80
   7 -11   1  409.16   32.70
   7 -11   1  431.86   29.10
   7 -11   1  391.46   30.20
   7 -11   1  462.45   32.80
   7 -11   1  390.86   29.20
  -7 -11  -1  454.55   28.20
   7  11   1  428.96   28.00
  -7  11  -1  456.25   35.60
   7  11   1  455.55   28.30
  -7  11  -1  452.75   30.10
   7  11   1  414.96   27.40
   7  11   1  397.46   27.60
   8 -11   1  549.15   38.40
   8 -11   1  605.94   38.80
  -8 -11  -1  573.14   35.10
   8 -11   1  571.74   37.30
   8 -11   1  527.45   36.60
   8 -11   1  513.25   39.60
   8 -11   1  594.14   37.00
   8  11   1  508.95   37.80
   8  11   1  557.54   34.70
   8  11   1  568.74   35.20
  -8  11  -1  610.64   37.70
   8  11   1  541.95   35.30
   9 -11   1  217.38   24.50
   9 -11   1  223.78   20.10
  -9 -11  -1  235.18   18.70
   9 -11   1  256.27   24.00
   9 -11   1  258.87   23.20
   9 -11   1  196.38   20.30
   9  11   1  206.28   18.10
   9  11   1  227.78   20.00
   9  11   1  225.88   17.90
   9  11   1  234.68   20.80
  -9  11  -1  202.68   28.80
   9 -12  -1    4.40    9.50
   9 -12  -1  -10.10    8.40
  -9 -12   1    3.80   10.30
   9 -12  -1   -6.70    7.00
  -9 -12   1    4.40    5.40
  -9 -12   1   -3.60    7.80
   9 -12  -1    3.60    9.80
  -9 -12   1   13.20    5.50
   9 -12  -1   -8.20    9.10
   9 -12  -1    8.00    8.80
  -9 -12   1   10.80    8.00
  -9  12   1   -6.50    5.50
  -9  12   1   -5.50    7.40
   9  12  -1   14.60    7.60
   9  12  -1    0.10    9.60
   9  12  -1    2.00    7.20
   9  12  -1  -14.00    6.70
   9  12  -1   -2.30    9.40
  -8 -12   1   11.80    7.70
   8 -12  -1   14.40    9.70
  -8 -12   1   12.30    5.10
   8 -12  -1   -3.20    7.70
  -8 -12   1   -2.10    4.10
   8 -12  -1   25.90    8.30
  -8 -12   1   20.80    7.30
   8 -12  -1   28.20    9.70
   8 -12  -1   22.50    7.80
   8 -12  -1   11.90    8.80
  -8  12   1    0.00    4.40
  -8  12   1   -5.70    4.90
   8  12  -1   13.60    8.70
   8  12  -1    2.20    7.00
   8  12  -1   12.40    7.30
   8  12  -1   10.00    7.50
  -8  12   1   22.30    9.70
   8  12  -1   17.70    7.10
   7 -12  -1   36.50    9.30
   7 -12  -1   38.50   10.50
   7 -12  -1   57.89   10.40
  -7 -12   1   24.50    6.40
  -7 -12   1   54.29    8.50
  -7 -12   1   33.10    5.90
  -7 -12   1   57.99    9.30
   7 -12  -1   39.90    9.00
   7 -12  -1   42.00   10.60
  -7 -12   1   26.20    9.00
   7 -12  -1   47.70    9.50
   7  12  -1   56.39    9.50
   7  12  -1   49.90    9.10
   7  12  -1   59.09    9.80
   7  12  -1   45.00    8.90
  -7  12   1   20.80    7.00
  -7  12   1   44.70    9.70
   7  12  -1   49.10    8.70
  -7  12   1   51.79   10.60
   6 -12  -1   56.19   11.90
   6 -12  -1   66.89   11.10
  -6 -12   1   39.50    7.80
   6 -12  -1   67.49   10.50
  -6 -12   1   56.99    8.10
   6 -12  -1   58.99   10.90
  -6 -12   1   73.99    9.50
   6 -12  -1   66.59   10.20
  -6 -12   1   74.39    9.80
  -6 -12   1   63.89   10.60
  -6 -12   1   76.39   12.20
   6 -12  -1   67.29   11.00
   6 -12  -1   76.29   10.90
   6  12  -1   69.09   10.00
   6  12  -1   72.29   10.40
  -6  12   1   76.89   13.70
  -6  12   1   54.79    9.80
  -6  12   1   78.89   11.70
   6  12  -1   73.39   10.30
   6  12  -1   84.19   10.90
   6  12  -1   68.99    9.00
  -6  12   1   56.29    9.70
  -6  12   1   71.59   11.20
   5 -12  -1   70.39   11.30
   5 -12  -1   43.90    9.50
   5 -12  -1   53.49    9.20
   5 -12  -1   40.40   11.70
   5 -12  -1   64.79    9.80
   5 -12  -1   60.79    9.00
  -5 -12   1   58.69    7.90
   5 -12  -1   48.90    9.20
  -5 -12   1   52.99    8.60
  -5 -12   1   54.89    9.60
  -5 -12   1   49.60    7.20
  -5 -12   1   60.69    8.80
   5 -12  -1   61.09    9.70
  -5 -12   1   54.99    9.50
  -5  12   1   63.49    9.80
   5  12  -1   43.90    8.60
  -5  12   1   64.49   14.30
   5  12  -1   55.69    8.90
   5  12  -1   53.29    7.20
   5  12  -1   50.09    8.20
  -5  12   1   46.10    9.50
  -5  12   1   44.10    9.50
   5  12  -1   52.59    8.60
  -5  12   1   48.40    9.20
   5  12  -1   58.49    7.50
  -4 -12   1  978.70   57.79
  -4 -12   1 1017.50   58.49
  -4 -12   1  834.32   56.99
   4 -12  -1  927.21   58.29
  -4 -12   1 1068.69   58.89
   4 -12  -1 1011.60   57.39
   4 -12  -1  903.51   58.49
   4 -12  -1  938.51   58.59
   4 -12  -1  982.50   61.09
   4 -12  -1  988.50   58.89
   4 -12  -1 1027.00   58.49
  -4 -12   1  980.40   56.49
  -4 -12   1 1097.89   59.59
   4 -12  -1  984.10   57.39
   4  12  -1 1071.59   56.69
   4  12  -1 1002.90   58.09
   4  12  -1  990.20   58.29
  -4  12   1 1003.90   58.39
   4  12  -1 1031.90   58.49
  -4  12   1 1109.39   58.89
  -4  12   1 1108.29   61.69
  -4  12   1  999.90   58.89
   4  12  -1  977.20   57.89
  -4  12   1  947.51   63.79
   4  12  -1 1021.60   55.99
  -3 -12   1  344.77   24.30
   3 -12  -1  327.37   24.20
   3 -12  -1  335.07   22.30
   3 -12  -1  326.07   26.40
   3 -12  -1  329.57   22.60
  -3 -12   1  316.57   21.80
  -3 -12   1  306.37   24.60
  -3 -12   1  371.26   24.10
   3 -12  -1  338.47   23.90
   3 -12  -1  348.77   23.80
  -3 -12   1  364.66   23.60
   3 -12  -1  330.37   29.90
   3 -12  -1  376.66   24.30
  -3 -12   1  380.86   23.60
   3 -12  -1  308.07   22.00
  -3  12   1  368.46   24.10
   3  12  -1  346.17   21.00
   3  12  -1  346.57   23.40
   3  12  -1  363.16   24.20
   3  12  -1  343.37   23.80
  -3  12   1  356.76   24.40
  -3  12   1  361.16   24.70
  -3  12   1  338.97   23.80
  -3  12   1  367.76   26.50
   3  12  -1  350.56   22.80
   2 -12  -1   77.39   12.10
   2 -12  -1   96.89    8.90
  -2 -12   1   97.69    9.70
   2 -12  -1   87.79   11.10
  -2 -12   1   88.39   10.70
  -2 -12   1   88.89   11.50
  -2 -12   1   88.29   10.90
   2 -12  -1   81.09    8.90
   2 -12  -1  100.39   11.70
   2 -12  -1   93.29   11.80
  -2 -12   1   84.39   11.00
   2 -12  -1   99.29   11.00
  -2 -12   1   83.09   12.10
  -2  12   1   88.19   11.80
   2  12  -1   95.89   12.90
   2  12  -1   99.69   10.90
   2  12  -1   78.49   10.30
   2  12  -1   84.79   11.40
  -2  12   1   92.99   11.10
  -2  12   1   96.29   11.40
  -2  12   1   98.29   12.90
   2  12  -1   96.49    8.40
   2  12  -1   91.69   10.80
   1 -12  -1   29.70    4.70
   1 -12  -1   28.50    4.60
  -1 -12   1   34.80    6.00
  -1 -12   1   34.60    7.20
   1 -12  -1   32.70    7.60
  -1 -12   1   23.20    7.40
  -1 -12   1   33.80    7.10
  -1 -12   1   26.20    6.60
   1 -12  -1   26.40    7.00
   1 -12  -1   30.70   10.00
   1 -12  -1   30.70    7.30
   1 -12  -1   32.90    6.60
  -1 -12   1   25.80    9.50
   1  12  -1   37.10    5.50
  -1  12   1   39.90    8.60
   1  12  -1   24.70    7.60
  -1  12   1   34.70    7.60
  -1  12   1   38.20    7.90
   1  12  -1   35.20    7.50
   1  12  -1   33.50    8.40
   1  12  -1   32.20    7.30
  -1  12   1   22.20    6.40
   1  12  -1   24.50    6.50
  -1  12   1   26.30    6.60
   0 -12   1  433.06   28.40
   0 -12   1  449.46   31.20
   0 -12   1  485.65   28.50
   0 -12   1  440.76   28.40
   0 -12  -1  415.76   28.20
   0 -12  -1  418.56   27.70
   0 -12  -1  441.96   27.70
   0 -12  -1  447.86   28.30
   0 -12   1  405.36   27.70
   0 -12  -1  462.05   31.60
   0 -12   1  441.26   26.10
   0  12  -1  437.46   28.40
   0  12   1  440.46   27.80
   0  12  -1  474.35   28.70
   0  12  -1  442.26   28.00
   0  12  -1  395.26   27.80
   0  12   1  413.16   27.80
   0  12  -1  420.26   28.50
   0  12   1  396.26   28.70
   0  12   1  426.46   28.10
   0  12   1  432.66   28.20
  -1 -12  -1 1024.30   58.49
  -1 -12  -1  991.40   55.19
  -1 -12  -1  955.90   56.29
   1 -12   1  969.10   54.09
  -1 -12  -1  928.31   55.39
   1 -12   1  967.80   56.19
   1 -12   1  959.60   56.29
   1 -12   1 1011.20   54.29
   1 -12   1  974.20   58.09
  -1 -12  -1  984.90   55.29
   1 -12   1  937.61   55.59
  -1  12  -1  921.01   56.49
   1  12   1  969.30   55.29
   1  12   1  963.30   55.59
  -1  12  -1 1007.10   56.19
   1  12   1  879.51   55.69
  -1  12  -1  877.01   55.19
  -1  12  -1  953.40   55.59
  -1  12  -1  905.91   55.79
   1  12   1  970.20   55.69
   2 -12   1  417.86   26.00
  -2 -12  -1  415.86   27.20
  -2 -12  -1  332.97   28.10
   2 -12   1  433.16   25.90
   2 -12   1  420.66   27.20
  -2 -12  -1  412.66   31.20
   2 -12   1  401.56   25.90
   2 -12   1  467.65   30.30
   2 -12   1  458.35   28.00
   2 -12   1  401.76   27.00
   2 -12   1  432.76   32.60
   2 -12   1  418.76   26.40
  -2 -12  -1  450.75   26.70
  -2  12  -1  405.26   27.40
   2  12   1  404.96   26.70
  -2  12  -1  391.66   27.40
   2  12   1  406.96   27.60
  -2  12  -1  391.56   26.80
   2  12   1  391.16   26.90
  -2  12  -1  427.26   27.20
   2  12   1  425.66   26.60
   2  12   1  413.06   26.80
  -2  12  -1  373.56   28.20
   3 -12   1  254.67   19.00
   3 -12   1  248.98   19.40
   3 -12   1  218.18   24.10
   3 -12   1  249.68   18.10
  -3 -12  -1  236.18   18.40
   3 -12   1  229.08   18.40
   3 -12   1  249.97   17.80
  -3 -12  -1  236.68   17.40
   3 -12   1  239.18   19.10
   3 -12   1  237.18   21.70
  -3 -12  -1  225.78   19.70
  -3  12  -1  257.07   20.60
   3  12   1  226.78   17.70
   3  12   1  231.68   17.90
   3  12   1  207.08   19.10
  -3  12  -1  269.67   19.40
  -3  12  -1  296.57   19.30
  -3  12  -1  255.57   19.20
  -3  12  -1  252.57   18.70
   3  12   1  232.08   18.30
   4 -12   1   85.59   11.70
   4 -12   1  102.29   15.00
   4 -12   1   85.79   11.00
   4 -12   1   80.69   10.90
   4 -12   1  103.49   12.30
  -4 -12  -1  110.09   16.80
   4 -12   1   78.79   10.70
  -4 -12  -1   87.29   10.10
   4 -12   1   88.79   11.40
  -4 -12  -1   87.39   11.70
   4 -12   1   67.19   10.10
   4 -12   1   81.19   10.60
  -4 -12  -1   87.59   11.10
   4  12   1   86.39   11.40
  -4  12  -1   98.09   13.80
  -4  12  -1   95.09   11.60
  -4  12  -1   88.99   11.90
  -4  12  -1   81.09   11.10
   4  12   1   76.69    9.70
   4  12   1   89.39   11.20
   4  12   1   91.09   10.60
  -4  12  -1   89.39   11.10
   4  12   1   94.79   10.80
   5 -12   1  495.75   32.60
  -5 -12  -1  486.85   30.70
   5 -12   1  522.05   32.80
   5 -12   1  531.95   35.70
   5 -12   1  477.85   33.00
  -5 -12  -1  529.35   32.00
   5 -12   1  505.95   36.00
  -5 -12  -1  532.25   30.60
   5 -12   1  505.55   33.10
   5 -12   1  509.15   32.90
  -5 -12  -1  536.95   32.20
   5 -12   1  468.15   32.80
   5 -12   1  480.35   32.60
  -5  12  -1  503.35   33.30
   5  12   1  490.25   31.70
   5  12   1  523.05   29.30
   5  12   1  501.35   31.70
  -5  12  -1  551.54   35.90
  -5  12  -1  486.25   32.10
   5  12   1  503.35   30.20
   5  12   1  482.45   31.30
   5  12   1  502.85   32.80
  -5  12  -1  473.75   31.90
  -5  12  -1  434.86   32.40
   6 -12   1  102.29   12.90
   6 -12   1   96.69   14.90
   6 -12   1   71.09   11.70
  -6 -12  -1   81.09   10.40
   6 -12   1  108.99   13.40
   6 -12   1   88.89   12.40
   6 -12   1  105.79   13.30
  -6 -12  -1   98.89   12.30
   6 -12   1   78.29   12.40
  -6 -12  -1   89.79   13.50
   6 -12   1   81.99   12.00
  -6  12  -1   99.49   12.10
  -6  12  -1  108.69   13.40
   6  12   1   89.09   11.00
  -6  12  -1  113.99   16.40
  -6  12  -1   65.09    9.90
   6  12   1   96.89    9.70
   6  12   1  103.69   11.80
   6  12   1   63.49   11.90
   6  12   1   90.39   10.90
   7 -12   1  317.27   25.90
   7 -12   1  344.07   26.70
   7 -12   1  344.67   25.40
   7 -12   1  357.56   25.60
   7 -12   1  337.27   29.50
   7 -12   1  330.47   29.30
  -7 -12  -1  342.47   24.20
   7  12   1  359.06   24.00
   7  12   1  346.17   24.10
   7  12   1  331.97   23.20
   7  12   1  332.07   23.60
  -7  12  -1  380.16   26.90
  -8 -12  -1    8.40    7.00
   8 -12   1   -2.80    8.70
   8 -12   1    6.50    9.10
   8 -12   1   -4.80    7.00
   8 -12   1    2.50    7.00
   8 -12   1   -4.70    7.70
  -8 -12  -1    2.10    4.60
   8 -12   1    3.10    7.70
  -8 -12  -1    9.30    5.30
  -8  12  -1    6.10    8.70
   8  12   1   -3.00    5.50
   8  12   1   -0.40    6.40
  -8  12  -1    4.70    5.00
   8  12   1    0.70    7.40
  -8  12  -1   -7.80    4.70
   8  12   1    9.10    6.60
   8 -13  -1   20.80   10.70
  -8 -13   1    0.30    5.20
   8 -13  -1   13.30   10.70
   8 -13  -1    9.70    7.90
  -8 -13   1    8.80    6.70
  -8 -13   1    0.30    4.60
   8 -13  -1   12.00    7.80
   8 -13  -1   20.00    9.30
   8 -13  -1   12.70    8.80
  -8 -13   1   17.60    7.90
  -8 -13   1    2.50    5.60
   8  13  -1   16.10    8.00
   8  13  -1   18.70    7.50
  -8  13   1   14.30    9.30
   8  13  -1    2.00    7.10
   8  13  -1   10.10    7.30
   7 -13  -1    1.10    7.50
   7 -13  -1    9.70   10.80
   7 -13  -1   13.00    8.40
   7 -13  -1   -1.50    7.30
   7 -13  -1   33.60   10.50
  -7 -13   1    0.70    3.90
  -7 -13   1    7.70    5.30
  -7 -13   1   16.80    8.70
   7 -13  -1   15.40    9.40
   7 -13  -1   10.70    8.20
   7  13  -1   15.30    6.50
  -7  13   1   -3.20    4.40
   7  13  -1   28.60    8.30
  -7  13   1    2.20    4.50
   7  13  -1   18.90    7.10
   7  13  -1   14.20    7.30
  -7  13   1    3.50    8.20
   6 -13  -1    1.70    8.50
  -6 -13   1   -1.40    4.20
  -6 -13   1   -1.40    4.30
   6 -13  -1   -2.00    8.70
  -6 -13   1   -6.80    6.90
   6 -13  -1   -3.40    6.60
   6 -13  -1   -4.10    6.50
   6 -13  -1    5.70    7.40
   6 -13  -1    9.30    6.50
   6 -13  -1   -2.60    7.10
  -6 -13   1   -2.10    3.50
   6 -13  -1   -1.10    8.30
   6 -13  -1    0.10    7.40
   6  13  -1   -3.20    6.50
  -6  13   1   -2.90    4.90
  -6  13   1    7.10    8.20
   6  13  -1   -0.10    6.30
   6  13  -1    2.40    5.80
  -6  13   1    0.70    6.70
   6  13  -1    4.40    4.60
   6  13  -1    1.40    6.20
  -6  13   1    6.40    5.60
   5 -13  -1  799.72   53.59
   5 -13  -1  866.61   53.19
   5 -13  -1  917.61   53.19
   5 -13  -1  880.21   54.39
   5 -13  -1  889.31   54.59
  -5 -13   1  947.21   51.69
   5 -13  -1  897.81   53.19
  -5 -13   1  850.81   52.79
   5 -13  -1  883.41   57.09
  -5 -13   1  847.42   60.69
   5 -13  -1 1065.59   56.79
   5 -13  -1  882.21   53.99
  -5 -13   1  904.21   52.19
   5  13  -1  898.11   51.19
   5  13  -1  883.31   54.39
   5  13  -1  992.90   54.39
  -5  13   1  910.81   54.49
  -5  13   1  883.21   53.79
  -5  13   1  967.50   55.29
   5  13  -1  885.51   50.89
   5  13  -1  893.81   53.39
  -5  13   1  868.71   56.79
  -5  13   1  972.50   54.19
   5  13  -1  839.92   60.09
   4 -13  -1   53.69   10.10
  -4 -13   1   65.49   10.70
  -4 -13   1   79.59   10.90
   4 -13  -1   75.99    9.40
  -4 -13   1   66.49    9.00
   4 -13  -1   59.49   10.40
   4 -13  -1   79.19    9.70
   4 -13  -1   63.89   10.70
   4 -13  -1   63.19    9.70
  -4 -13   1   79.69   11.20
   4 -13  -1   54.39   11.30
   4 -13  -1   69.49   17.30
  -4 -13   1   70.09    9.60
  -4 -13   1   75.19    8.20
   4 -13  -1   64.59    9.90
  -4  13   1   69.59   10.40
  -4  13   1   59.09   19.60
   4  13  -1   69.19   10.10
   4  13  -1   63.39    7.50
   4  13  -1   71.09    9.80
   4  13  -1   74.79   10.30
   4  13  -1   63.79    8.60
   4  13  -1   61.29    9.70
  -4  13   1   60.69   10.10
  -4  13   1   61.59    9.50
   3 -13  -1    6.10    5.00
  -3 -13   1   -2.80    6.40
   3 -13  -1    1.50    6.90
   3 -13  -1   -2.30    5.90
   3 -13  -1   13.00    6.70
   3 -13  -1   -0.70    5.00
  -3 -13   1    7.00    5.70
  -3 -13   1    1.50    4.60
  -3 -13   1   -1.50    5.70
   3 -13  -1    1.40    7.70
   3 -13  -1   -1.20    4.60
   3 -13  -1    0.20    5.50
  -3 -13   1   -3.10    6.60
  -3 -13   1   -5.40    5.70
   3 -13  -1    3.30    7.20
   3  13  -1    0.30    5.50
  -3  13   1   -1.20    6.30
   3  13  -1   -3.40    5.30
  -3  13   1   -2.20    6.00
   3  13  -1   -0.10    3.50
   3  13  -1    2.00    5.80
  -3  13   1    5.10    7.70
   3  13  -1    2.80    7.60
  -3  13   1   -6.40    5.10
  -3  13   1    3.50    7.00
   3  13  -1    4.50    5.70
  -2 -13   1   25.30    6.90
   2 -13  -1   18.80    5.10
   2 -13  -1   20.30   10.70
   2 -13  -1   24.90    7.00
   2 -13  -1   17.30    7.20
  -2 -13   1   27.10    8.20
  -2 -13   1   27.30    5.90
   2 -13  -1   26.30    7.70
  -2 -13   1   17.90    6.90
   2 -13  -1   19.20    4.90
   2 -13  -1   20.20    8.20
  -2 -13   1   22.20    7.30
   2  13  -1   17.30    6.30
  -2  13   1   20.90    7.10
  -2  13   1   11.20    6.10
   2  13  -1   14.40    6.20
  -2  13   1   36.60    8.90
   2  13  -1   17.40    6.70
  -2  13   1   17.30    7.10
   2  13  -1   21.30    4.60
   2  13  -1   20.30    7.60
   2  13  -1   20.00    7.00
  -2  13   1   20.90    7.20
  -1 -13   1   54.29    9.00
   1 -13  -1   46.10    8.40
   1 -13  -1   39.10    7.80
  -1 -13   1   43.90    8.70
   1 -13  -1   45.80    8.50
   1 -13  -1   51.89    5.60
  -1 -13   1   45.00    6.60
   1 -13  -1   43.10    8.60
  -1 -13   1   55.19    8.60
   1 -13  -1   48.90    5.90
   1 -13  -1   35.30   10.30
  -1 -13   1   33.80    7.40
  -1 -13   1   31.50    9.80
   1  13  -1   40.60    8.00
  -1  13   1   36.80    7.80
   1  13  -1   41.90    8.40
   1  13  -1   44.50    8.10
  -1  13   1   30.80    7.60
  -1  13   1   49.40    9.10
  -1  13   1   48.40    8.30
  -1  13   1   44.80    9.40
   1  13  -1   49.60    8.40
   0 -13  -1  514.95   31.20
   0 -13   1  509.55   32.00
   0 -13  -1  467.25   32.30
   0 -13   1  500.85   31.40
   0 -13  -1  516.05   31.90
   0 -13   1  471.85   29.00
   0 -13   1  501.35   32.00
   0 -13   1  510.15   34.10
   0 -13  -1  488.05   31.00
   0 -13  -1  555.64   35.40
   0  13   1  498.25   33.60
   0  13   1  453.35   32.00
   0  13  -1  500.85   32.10
   0  13   1  460.45   31.30
   0  13   1  439.46   30.80
   0  13  -1  473.25   31.70
   0  13  -1  506.75   31.40
   0  13  -1  439.16   30.90
   0  13   1  490.35   31.60
  -1 -13  -1 1198.28   64.59
   1 -13   1 1110.39   64.89
   1 -13   1 1141.69   64.89
   1 -13   1 1228.08   65.69
  -1 -13  -1 1094.99   72.19
   1 -13   1 1145.69   62.99
  -1 -13  -1 1095.49   64.19
  -1 -13  -1 1130.49   64.79
   1 -13   1 1061.59   64.09
   1 -13   1 1123.69   63.19
  -1 -13  -1 1155.18   65.19
   1 -13   1 1029.00   66.79
   1 -13   1 1133.29   65.39
   1  13   1 1070.59   68.59
   1  13   1 1176.78   65.09
  -1  13  -1 1099.49   68.59
  -1  13  -1 1294.27   65.99
  -1  13  -1 1018.10   69.59
  -1  13  -1 1083.99   65.89
   1  13   1 1027.20   64.79
   1  13   1 1109.29   64.49
   1  13   1 1097.69   64.69
  -1  13  -1 1170.58   65.49
  -2 -13  -1  566.24   35.40
   2 -13   1  646.04   42.40
   2 -13   1  571.44   34.60
   2 -13   1  615.74   39.30
   2 -13   1  576.04   34.70
   2 -13   1  565.74   36.70
   2 -13   1  563.84   34.80
   2 -13   1  600.44   36.50
   2 -13   1  553.34   36.10
  -2 -13  -1  566.44   35.90
  -2 -13  -1  575.94   36.30
  -2 -13  -1  567.54   35.50
   2 -13   1  583.44   36.90
  -2  13  -1  575.34   36.90
   2  13   1  574.74   36.00
   2  13   1  586.94   35.80
   2  13   1  584.64   36.10
   2  13   1  547.55   35.80
  -2  13  -1  592.74   37.90
  -2  13  -1  587.44   36.20
   2  13   1  586.94   35.80
  -2  13  -1  568.54   36.70
  -2  13  -1  592.04   36.40
  -3 -13  -1    4.50    6.10
   3 -13   1   13.40    6.00
   3 -13   1    5.30    5.70
   3 -13   1   -3.10    5.90
   3 -13   1   -0.20    4.80
  -3 -13  -1   11.20    7.50
   3 -13   1    7.20    5.50
  -3 -13  -1    3.20    5.20
   3 -13   1   20.90   10.20
   3 -13   1   12.70    7.30
  -3 -13  -1    7.10    5.30
  -3 -13  -1    6.30    6.30
   3 -13   1    9.90    7.30
   3  13   1   15.50    6.00
   3  13   1    9.20    5.90
  -3  13  -1   13.10    6.50
   3  13   1   13.90    6.50
  -3  13  -1    0.90    6.20
   3  13   1    6.60    6.30
  -3  13  -1    3.20    6.30
  -3  13  -1   14.00    7.50
  -3  13  -1    4.90    6.30
   4 -13   1  557.14   37.80
  -4 -13  -1  641.34   37.90
  -4 -13  -1  626.54   38.40
   4 -13   1  650.33   38.10
   4 -13   1  594.24   38.30
   4 -13   1  613.84   42.80
   4 -13   1  591.14   38.70
   4 -13   1  634.44   38.90
  -4 -13  -1  637.54   41.80
   4 -13   1  613.54   38.30
  -4 -13  -1  557.24   37.30
   4 -13   1  596.04   41.50
   4 -13   1  586.34   37.50
  -4  13  -1  553.04   37.70
  -4  13  -1  641.14   38.40
  -4  13  -1  600.64   38.70
  -4  13  -1  647.04   39.30
   4  13   1  642.04   37.80
   4  13   1  633.14   37.40
   4  13   1  596.94   42.40
  -4  13  -1  582.24   40.30
   4  13   1  571.04   36.50
   5 -13   1   23.00    9.90
  -5 -13  -1   32.80    6.90
  -5 -13  -1   32.40    8.10
   5 -13   1   32.70    8.90
  -5 -13  -1   37.20    7.20
   5 -13   1   33.40    9.20
   5 -13   1   32.60    8.70
   5 -13   1   19.70    8.60
  -5 -13  -1   24.60    6.30
   5 -13   1   43.90    9.10
   5 -13   1   24.30    8.20
   5 -13   1   29.30    8.10
   5 -13   1   14.00    9.10
  -5  13  -1   30.50    7.90
   5  13   1   39.40    7.60
   5  13   1   38.20    8.20
  -5  13  -1   13.60    5.80
   5  13   1   35.10    6.70
   5  13   1   39.60    7.80
  -5  13  -1   27.90    9.10
   5  13   1   32.20    8.20
  -5  13  -1   29.00    9.70
   6 -13   1  253.87   22.60
   6 -13   1  257.07   22.10
   6 -13   1  299.27   22.60
   6 -13   1  300.57   26.60
   6 -13   1  297.07   22.70
  -6 -13  -1  274.37   21.30
   6 -13   1  306.77   23.30
   6 -13   1  249.78   21.80
   6 -13   1  249.18   23.50
  -6  13  -1  283.37   23.40
   6  13   1  299.27   18.30
   6  13   1  307.67   21.40
   6  13   1  282.17   21.00
   6  13   1  270.17   17.80
   6  13   1  261.47   20.90
   7 -13   1  152.58   20.50
   7 -13   1  166.78   18.40
   7 -13   1  165.38   17.40
   7 -13   1  158.28   17.90
  -7 -13  -1  135.19   15.20
   7 -13   1  153.68   17.00
   7 -13   1  162.68   16.50
  -7  13  -1  150.98   17.70
   7  13   1  146.79   15.20
   7  13   1  151.08   14.80
   7  13   1  149.59   13.30
   7  13   1  131.79   14.70
   8 -13   1  254.37   21.60
   8 -13   1  189.48   20.50
   8 -13   1  159.88   18.90
  -8 -13  -1  186.78   18.80
  -8 -13  -1  148.99   13.50
   8 -13   1  181.78   23.20
   8 -13   1  196.98   18.90
   8 -13   1  186.08   19.10
   8  13   1  178.18   16.90
   8  13   1  207.68   17.70
  -8  13  -1  208.68   20.40
   8  13   1  197.78   16.20
   8  13   1  156.78   19.60
   8 -14  -1   56.79   13.30
   8 -14  -1   44.30   14.20
   8 -14  -1   59.89   12.70
   8 -14  -1   50.29   11.70
  -8 -14   1   56.49   14.70
  -8 -14   1   39.10    7.70
   8 -14  -1   79.09   12.70
   8 -14  -1   63.19   12.00
   8  14  -1   65.09   11.10
  -8  14   1   81.59   14.20
   8  14  -1   84.99   18.20
   8  14  -1   58.19   10.50
   7 -14  -1    4.50    8.30
  -7 -14   1    3.70    5.00
  -7 -14   1    6.40    4.50
   7 -14  -1   -4.50    8.00
   7 -14  -1    3.60    8.00
   7 -14  -1    2.90    7.40
   7 -14  -1   -5.00    7.80
  -7 -14   1   -0.60    7.60
  -7 -14   1    6.50    4.70
   7 -14  -1    8.70   10.70
  -7  14   1    5.30    8.90
   7  14  -1   -9.40    6.30
   7  14  -1   -3.90    5.10
   7  14  -1  -11.60   11.00
  -7  14   1    0.30    4.20
  -7  14   1   -6.70    4.90
   7  14  -1    2.10    6.60
  -6 -14   1    2.90    3.50
  -6 -14   1    9.80    4.20
  -6 -14   1   -7.50    7.30
   6 -14  -1   -7.40    8.70
   6 -14  -1    6.10    6.80
   6 -14  -1    1.00    8.10
   6 -14  -1    9.80    8.60
   6 -14  -1    8.80    7.20
   6 -14  -1    1.40    6.80
   6 -14  -1   -7.70    7.30
  -6  14   1   -2.30    5.40
   6  14  -1   -1.70    6.00
   6  14  -1   -2.10    6.30
  -6  14   1   -2.90    7.80
   6  14  -1    8.00    5.10
  -6  14   1   -2.60    7.70
  -6  14   1   -1.00    5.30
   6  14  -1   10.20    6.80
  -5 -14   1   33.90    7.50
   5 -14  -1   40.10    9.10
  -5 -14   1   39.20    8.00
  -5 -14   1   17.90    5.90
   5 -14  -1   32.40    9.30
   5 -14  -1   40.00    9.00
   5 -14  -1   26.10    8.80
  -5 -14   1   35.70    9.80
   5 -14  -1   39.00    8.20
   5 -14  -1   30.80   10.00
   5 -14  -1   45.40    9.10
  -5 -14   1   27.90    5.70
   5 -14  -1   28.50   10.80
  -5 -14   1   25.80    7.00
   5  14  -1   32.90    6.60
  -5  14   1   24.90    8.30
  -5  14   1   39.90    9.00
   5  14  -1   40.80    6.20
   5  14  -1   23.10    8.10
   5  14  -1   33.30    8.50
   5  14  -1   32.40    9.10
  -5  14   1   36.30    8.60
   5  14  -1   27.30    8.00
  -5  14   1   39.80    9.90
   4 -14  -1  389.26   27.00
   4 -14  -1  308.57   28.30
   4 -14  -1  379.46   24.40
   4 -14  -1  378.76   26.90
  -4 -14   1  387.76   26.60
  -4 -14   1  367.66   29.40
  -4 -14   1  276.17   25.20
   4 -14  -1  385.46   26.20
   4 -14  -1  393.66   33.60
   4 -14  -1  344.27   24.70
   4 -14  -1  358.06   24.30
   4 -14  -1  289.37   30.10
  -4 -14   1  358.66   22.50
  -4 -14   1  352.66   25.70
  -4 -14   1  303.37   24.50
   4  14  -1  382.56   25.10
   4  14  -1  348.17   25.10
  -4  14   1  385.36   26.30
  -4  14   1  401.76   29.40
   4  14  -1  375.16   25.80
  -4  14   1  337.07   26.50
   4  14  -1  391.16   26.20
  -4  14   1  380.86   27.10
  -4  14   1  341.47   28.30
   4  14  -1  355.46   22.00
   4  14  -1  391.46   25.70
  -3 -14   1   -0.40    6.00
   3 -14  -1    5.50    7.50
  -3 -14   1   -5.90    6.80
   3 -14  -1    0.20    5.00
   3 -14  -1    5.30    6.00
  -3 -14   1    2.10    4.40
   3 -14  -1    0.50   16.00
  -3 -14   1   -4.20    7.30
   3 -14  -1   -1.60    5.90
   3 -14  -1    0.90    4.90
  -3 -14   1   -1.60    6.40
   3 -14  -1    7.00    7.10
  -3 -14   1    6.80    6.00
  -3  14   1    6.70    6.70
   3  14  -1   -2.20    5.50
   3  14  -1    4.70    5.70
  -3  14   1   -3.00    8.30
  -3  14   1   10.60    6.80
   3  14  -1    1.10    3.70
   3  14  -1   -4.70    6.90
  -3  14   1   -1.70    6.80
   3  14  -1   -2.80    5.40
   3  14  -1   -9.90    4.90
  -3  14   1   -2.40    6.20
   2 -14  -1  287.07   22.30
   2 -14  -1  242.68   24.70
  -2 -14   1  284.47   22.10
  -2 -14   1  301.57   22.60
   2 -14  -1  287.07   18.70
   2 -14  -1  246.08   18.50
   2 -14  -1  300.37   21.80
  -2 -14   1  317.07   19.80
   2 -14  -1  321.37   22.10
  -2 -14   1  293.67   21.50
   2 -14  -1  300.37   22.50
  -2 -14   1  298.17   21.90
   2  14  -1  323.67   22.20
   2  14  -1  309.77   21.60
   2  14  -1  285.37   21.90
   2  14  -1  290.67   21.70
  -2  14   1  262.27   23.30
  -2  14   1  268.97   22.00
  -2  14   1  291.17   21.80
  -2  14   1  271.47   22.00
  -2  14   1  286.57   22.40
   2  14  -1  282.57   18.10
   1 -14  -1  388.56   25.30
   1 -14  -1  353.06   25.00
   1 -14  -1  332.57   21.50
  -1 -14   1  366.46   23.10
  -1 -14   1  392.06   25.40
   1 -14  -1  356.96   25.80
   1 -14  -1  375.56   26.50
  -1 -14   1  348.27   28.70
   1 -14  -1  365.26   21.50
  -1 -14   1  354.26   26.50
  -1 -14   1  355.26   25.70
  -1 -14   1  359.36   25.30
   1 -14  -1  352.36   29.60
  -1  14   1  338.67   25.00
   1  14  -1  330.27   25.30
   1  14  -1  379.26   25.80
   1  14  -1  369.76   26.00
   1  14  -1  356.36   25.00
  -1  14   1  348.87   25.70
  -1  14   1  379.16   27.30
  -1  14   1  395.16   26.30
  -1  14   1  356.86   25.60
   0 -14  -1   40.30    8.00
   0 -14   1   47.60    9.40
   0 -14   1   47.30    7.30
   0 -14   1   79.59   13.40
   0 -14  -1   40.80    8.40
   0 -14  -1   54.99    9.20
   0 -14  -1   51.49   12.20
   0 -14   1   49.80    9.10
   0 -14   1   60.89   10.00
   0 -14  -1   37.60    9.20
   0  14  -1   64.79    9.30
   0  14   1   37.70    9.00
   0  14   1   49.99    8.90
   0  14   1   53.89    9.40
   0  14  -1   46.40    9.50
   0  14   1   48.30   13.60
   0  14  -1   51.69    8.80
   0  14  -1   51.19    9.80
   0  14  -1   52.59    9.50
   0  14   1   43.80    9.70
  -1 -14  -1  481.25   31.50
   1 -14   1  496.15   30.10
  -1 -14  -1  508.55   32.70
   1 -14   1  506.05   33.10
  -1 -14  -1  473.85   31.30
   1 -14   1  484.35   35.70
   1 -14   1  545.75   32.50
   1 -14   1  454.35   31.90
  -1 -14  -1  438.86   35.00
   1 -14   1  487.35   30.50
  -1 -14  -1  530.95   32.50
   1 -14   1  469.15   32.40
  -1  14  -1  517.05   33.10
   1  14   1  501.55   32.00
  -1  14  -1  498.35   32.40
  -1  14  -1  478.35   33.40
   1  14   1  479.65   32.20
  -1  14  -1  476.35   32.10
  -1  14  -1  542.05   33.30
   1  14   1  473.75   31.80
   1  14   1  531.15   32.40
   1  14   1  487.15   32.50
   2 -14   1   22.60    7.10
   2 -14   1   18.20    8.10
   2 -14   1   17.40    7.90
  -2 -14  -1   12.90    9.10
   2 -14   1   25.90    6.40
  -2 -14  -1   22.70    8.10
  -2 -14  -1   25.50    7.40
   2 -14   1   26.10    7.60
   2 -14   1   23.70    7.00
   2 -14   1   32.30   10.40
   2 -14   1   22.10    7.60
  -2 -14  -1   14.50    6.40
   2 -14   1   20.10    6.40
  -2 -14  -1   31.70    7.80
   2  14   1   30.90    7.80
  -2  14  -1   20.40    8.30
  -2  14  -1   12.50    7.20
  -2  14  -1   33.90    8.10
   2  14   1   26.60    7.70
   2  14   1   25.30    7.20
  -2  14  -1   15.80    7.10
  -2  14  -1   24.30    8.10
   2  14   1   22.20    7.30
   2  14   1   16.50    7.10
  -3 -14  -1  229.18   22.20
   3 -14   1  273.87   19.90
   3 -14   1  271.87   24.70
   3 -14   1  255.67   21.90
   3 -14   1  266.17   20.60
  -3 -14  -1  237.58   19.00
   3 -14   1  273.37   19.60
   3 -14   1  297.87   21.30
   3 -14   1  287.17   21.40
  -3 -14  -1  269.67   21.10
   3 -14   1  288.37   21.90
   3 -14   1  290.07   21.80
  -3 -14  -1  251.57   19.80
  -3  14  -1  291.57   22.10
  -3  14  -1  227.68   20.30
  -3  14  -1  267.87   20.80
  -3  14  -1  242.98   21.40
   3  14   1  255.57   20.40
   3  14   1  259.57   19.90
   3  14   1  285.07   20.40
   3  14   1  274.37   20.30
  -3  14  -1  286.97   23.00
   3  14   1  257.37   20.10
   4 -14   1  213.18   17.60
  -4 -14  -1  197.58   15.90
   4 -14   1  196.98   18.30
  -4 -14  -1  199.08   17.80
   4 -14   1  193.88   17.70
   4 -14   1  211.08   18.10
   4 -14   1  194.28   21.50
   4 -14   1  197.88   17.00
  -4 -14  -1  206.28   17.70
   4 -14   1  182.78   17.00
   4 -14   1  179.18   17.70
   4 -14   1  198.68   18.50
   4  14   1  187.38   16.00
   4  14   1  190.58   18.80
  -4  14  -1  171.58   16.70
   4  14   1  207.88   17.30
  -4  14  -1  186.68   19.90
   4  14   1  195.28   17.00
  -4  14  -1  224.98   17.80
  -4  14  -1  204.08   18.90
  -4  14  -1  142.89   17.20
   5 -14   1 1479.95   85.39
   5 -14   1 1408.56   88.89
   5 -14   1 1654.03   88.79
  -5 -14  -1 1464.55   83.59
   5 -14   1 1349.36   85.39
   5 -14   1 1471.75   85.09
   5 -14   1 1573.94   86.59
   5 -14   1 1481.15   85.59
   5 -14   1 1339.47   85.39
   5 -14   1 1500.55   85.39
  -5 -14  -1 1561.94   85.09
   5  14   1 1576.14   84.89
   5  14   1 1461.55   82.89
  -5  14  -1 1532.45   86.59
  -5  14  -1 1379.66   84.89
   5  14   1 1574.94   84.79
  -6 -14  -1   48.30    6.40
   6 -14   1   75.99   14.50
   6 -14   1   59.69   11.70
   6 -14   1   60.29   11.20
   6 -14   1   66.29   11.90
   6 -14   1   68.29   12.80
   6 -14   1   58.89   10.80
  -6 -14  -1   58.79   10.60
   6 -14   1   73.29   12.00
   6  14   1   59.49    8.00
   6  14   1   74.09   10.50
   6  14   1   72.59   11.30
  -6  14  -1   70.09   12.40
   7 -14   1  256.47   24.00
  -7 -14  -1  275.57   22.60
   7 -14   1  284.07   24.40
   7 -14   1  282.87   23.30
   7 -14   1  281.47   23.90
   7 -14   1  253.07   27.50
   7 -14   1  309.17   25.50
   7  14   1  300.57   22.50
  -7  14  -1  326.67   24.80
   7  14   1  304.07   19.20
   7  14   1  311.57   22.60
   7  14   1  278.87   21.80
   7 -15  -1  157.28   18.40
   7 -15  -1  203.78   19.20
  -7 -15   1  166.28   18.60
   7 -15  -1  187.48   19.60
   7 -15  -1  194.78   19.10
   7 -15  -1  187.68   24.70
   7  15  -1  172.28   14.80
   7  15  -1  182.48   18.70
   7  15  -1  175.78   17.70
  -7  15   1  158.08   20.50
   7  15  -1  168.38   21.80
  -6 -15   1  145.69   16.80
   6 -15  -1  127.59   16.10
   6 -15  -1  111.99   14.50
   6 -15  -1  114.59   15.50
   6 -15  -1  128.29   18.90
   6 -15  -1  143.19   17.90
   6 -15  -1  129.79   16.30
   6 -15  -1  136.09   17.80
   6 -15  -1  153.28   17.80
   6 -15  -1  129.19   16.80
   6  15  -1  143.29   15.10
  -6  15   1  138.99   17.80
   6  15  -1  141.69   15.60
   6  15  -1  115.09   14.90
   6  15  -1  134.19   15.70
   5 -15  -1   96.89   13.30
   5 -15  -1  109.09   13.10
  -5 -15   1  101.99   13.70
   5 -15  -1  102.69   13.60
  -5 -15   1  126.59   13.30
   5 -15  -1  106.29   13.50
   5 -15  -1  115.89   14.20
   5 -15  -1   82.39   14.80
   5 -15  -1  128.69   13.80
   5 -15  -1  105.59   14.30
   5 -15  -1  117.89   14.50
  -5  15   1  121.89   15.50
   5  15  -1  108.49    9.90
   5  15  -1  105.89   13.60
  -5  15   1   65.19   11.70
  -5  15   1   76.59   16.10
   5  15  -1  110.79   13.70
   5  15  -1  111.99   13.60
   5  15  -1  103.39   11.20
  -5  15   1  107.99   13.80
  -4 -15   1   13.60    3.90
   4 -15  -1   25.00    7.20
   4 -15  -1   27.10    9.30
   4 -15  -1   19.50    7.90
   4 -15  -1   10.90    9.80
  -4 -15   1    6.90    8.00
   4 -15  -1   13.90    7.80
   4 -15  -1   18.00    7.60
  -4 -15   1   20.40    7.50
  -4 -15   1   23.70    8.30
   4 -15  -1   29.70    8.90
   4 -15  -1   27.30    8.30
  -4 -15   1   12.80    6.00
   4 -15  -1   19.60    6.90
  -4  15   1   39.60   14.40
  -4  15   1   25.30    8.40
  -4  15   1   21.10    9.30
   4  15  -1   27.70    8.10
   4  15  -1   25.90    8.50
   4  15  -1   14.30   11.90
  -4  15   1   21.50    8.20
   4  15  -1   27.10    5.30
   4  15  -1   22.20    7.00
   4  15  -1   26.70    8.10
   3 -15  -1    1.20    9.20
   3 -15  -1    1.90    4.90
  -3 -15   1    1.00    3.60
  -3 -15   1    0.60    5.10
   3 -15  -1    6.30    7.50
   3 -15  -1    0.00    6.60
  -3 -15   1    6.50    8.60
   3 -15  -1    1.70    7.20
   3 -15  -1   -2.00    4.80
  -3 -15   1   12.10    9.40
  -3 -15   1   11.90    8.20
   3 -15  -1   11.30    7.40
  -3 -15   1   36.60    8.50
  -3  15   1    0.20    7.40
   3  15  -1    3.10    3.80
  -3  15   1    3.70    6.30
  -3  15   1    7.00    7.60
   3  15  -1    0.10    7.50
   3  15  -1   -1.20    5.80
  -3  15   1    3.50    7.80
   3  15  -1   10.10    7.00
   3  15  -1    0.70    6.50
   3  15  -1    4.60    6.40
  -3  15   1   20.10    7.90
   2 -15  -1   49.80   12.40
   2 -15  -1   43.80    8.80
   2 -15  -1   46.70    6.70
  -2 -15   1   26.80    9.10
   2 -15  -1   49.00    9.40
   2 -15  -1   50.59   10.40
  -2 -15   1   53.69    7.40
   2 -15  -1   50.59   14.30
  -2 -15   1   40.90    9.50
   2 -15  -1   43.50    6.60
  -2 -15   1   71.69   12.50
  -2 -15   1   42.30    9.10
  -2 -15   1   59.79   10.40
   2  15  -1   48.00    9.10
   2  15  -1   43.80    9.40
  -2  15   1   43.30    9.10
  -2  15   1   59.29   10.00
  -2  15   1   38.70   10.50
   2  15  -1   46.20    9.30
  -2  15   1   34.50    8.80
   2  15  -1   38.10    9.00
  -2  15   1   40.80   10.00
  -1 -15   1  112.49   15.60
  -1 -15   1  137.39   14.30
  -1 -15   1  112.19   11.00
   1 -15  -1  130.99   15.10
   1 -15  -1  121.19   16.70
  -1 -15   1  136.69   15.10
   1 -15  -1  118.39   13.90
   1 -15  -1  137.19   14.20
  -1 -15   1  119.89   14.40
   1 -15  -1  122.39    9.40
   1 -15  -1  142.99   15.40
   1 -15  -1  122.19    9.40
   1  15  -1  130.19   16.60
  -1  15   1  110.49   13.60
  -1  15   1  139.19   19.20
  -1  15   1  109.79   13.80
   1  15  -1  108.69   13.80
   1  15  -1  114.29   14.30
  -1  15   1  140.69   15.20
  -1  15   1  115.89   15.60
   1  15  -1   99.29   14.30
   0 -15  -1  753.22   45.70
   0 -15   1  720.13   46.90
   0 -15   1  723.23   43.20
   0 -15   1  730.13   48.70
   0 -15  -1  777.52   45.90
   0 -15   1  788.02   46.20
   0 -15   1  704.33   45.70
   0 -15   1  827.92   47.10
   0 -15  -1  722.53   46.50
   0 -15  -1  740.03   46.20
   0 -15  -1  729.83   49.20
   0  15   1  748.93   46.40
   0  15   1  688.33   46.80
   0  15  -1  779.92   46.90
   0  15  -1  759.82   46.90
   0  15   1  784.32   46.10
   0  15  -1  819.42   47.10
   0  15  -1  771.92   47.10
   0  15  -1  685.83   45.70
   0  15   1  753.92   46.10
   0  15   1  769.82   46.60
  -1 -15  -1   40.10    8.40
   1 -15   1   47.00    7.20
   1 -15   1   44.60    9.60
  -1 -15  -1   25.20   10.00
  -1 -15  -1   52.19    9.50
   1 -15   1   39.50    7.00
   1 -15   1   43.50   11.30
   1 -15   1   57.49    9.40
  -1 -15  -1   49.60    8.90
   1 -15   1   59.19   10.90
   1 -15   1   51.69   10.40
  -1 -15  -1   36.40    9.30
  -1  15  -1   43.50    9.80
   1  15   1   48.30    9.40
   1  15   1   31.80    8.80
  -1  15  -1   63.89   10.30
   1  15   1   43.80    9.70
   1  15   1   36.90    8.60
  -1  15  -1   61.19   11.00
  -1  15  -1   50.69   10.30
  -1  15  -1   49.99    9.40
   1  15   1   41.20    8.80
  -2 -15  -1   76.49   10.50
   2 -15   1   92.09   10.50
   2 -15   1   78.79   12.20
   2 -15   1   64.19   11.60
   2 -15   1   50.29   10.20
   2 -15   1   88.19   14.80
   2 -15   1   78.39   10.00
  -2 -15  -1   51.59   11.20
   2 -15   1   69.69   11.60
  -2 -15  -1   79.29   11.90
   2 -15   1   75.39    9.20
   2 -15   1   70.69   11.00
  -2 -15  -1   81.69   13.50
  -2  15  -1   95.89   12.40
  -2  15  -1   78.49   11.60
   2  15   1   77.29   11.50
  -2  15  -1   71.19   12.50
   2  15   1   87.19   10.50
  -2  15  -1   82.59   11.60
   2  15   1   71.69   10.90
   2  15   1   76.09   11.00
  -2  15  -1   81.59   12.90
   2  15   1   76.09   11.20
   3 -15   1   54.29   10.90
   3 -15   1   56.29   12.60
   3 -15   1   51.79    8.70
  -3 -15  -1   52.69   10.40
   3 -15   1   53.79   12.50
   3 -15   1   49.20   10.10
   3 -15   1   57.19   10.60
  -3 -15  -1   46.00   10.90
   3 -15   1   65.09   10.30
  -3 -15  -1   44.00   10.00
   3 -15   1   53.29    9.20
   3 -15   1   41.90    8.50
  -3 -15  -1   50.89    8.90
   3  15   1   45.90    9.20
   3  15   1   64.59    9.90
  -3  15  -1   44.70   10.50
  -3  15  -1   40.40    9.10
   3  15   1   52.19    8.70
   3  15   1   56.09   10.40
  -3  15  -1   36.40   10.10
  -3  15  -1   41.00    9.30
  -3  15  -1   40.60    9.90
   3  15   1   52.69   11.50
   4 -15   1  560.74   40.70
  -4 -15  -1  594.64   38.10
   4 -15   1  531.45   36.60
   4 -15   1  595.64   36.40
   4 -15   1  554.14   40.70
  -4 -15  -1  582.94   37.20
   4 -15   1  603.64   36.30
   4 -15   1  605.64   37.30
   4 -15   1  580.24   37.60
   4 -15   1  549.54   37.10
   4 -15   1  548.85   37.80
   4  15   1  551.24   36.50
  -4  15  -1  600.84   37.60
   4  15   1  550.44   37.80
  -4  15  -1  543.85   37.90
   4  15   1  596.84   36.80
   4  15   1  543.75   35.60
   4  15   1  555.84   36.10
   5 -15   1   16.00    8.90
  -5 -15  -1   14.70    5.90
   5 -15   1   20.00    7.90
   5 -15   1   17.20    7.90
   5 -15   1    9.20   10.50
  -5 -15  -1    2.10    7.10
   5 -15   1   22.10    7.90
   5 -15   1    7.40    8.70
   5 -15   1   33.90    9.00
   5 -15   1    4.80    6.90
   5 -15   1   14.20    8.50
  -5  15  -1    7.40    8.50
   5  15   1   15.20    6.10
  -5  15  -1   -0.70    5.30
  -5  15  -1    2.00    4.80
   5  15   1   14.90    7.10
   5  15   1   18.00    7.20
   6 -15   1  283.87   22.50
   6 -15   1  267.17   22.90
   6 -15   1  242.08   22.60
  -6 -15  -1  242.68   21.40
   6 -15   1  234.98   22.90
   6 -15   1  235.08   25.90
   6 -15   1  302.57   23.00
   6  15   1  282.77   21.20
   6  15   1  274.27   21.10
  -6  15  -1  234.18   23.00
   6  15   1  258.77   17.80
   7 -15   1   76.29   13.30
   7 -15   1   67.49   12.40
   7 -15   1   55.29   12.30
  -7 -15  -1   71.59   11.80
   7 -15   1   77.29   13.80
   7 -15   1   77.19   18.60
   7 -15   1   56.69   11.90
  -7  15  -1   93.69   14.30
   7  15   1   88.79   15.50
   7  15   1   79.59   11.90
  -7 -16   1   15.50   10.00
   7 -16  -1   15.20   11.50
  -7 -16   1    3.90    4.30
   7 -16  -1   26.00    9.70
  -7 -16   1    1.00    6.40
   7 -16  -1   -7.90    9.00
   7 -16  -1    5.10    8.80
   7 -16  -1   14.80    8.60
   7 -16  -1   -1.10    9.00
  -7 -16   1   -2.20    7.30
  -7  16   1    8.20    9.70
   7  16  -1   10.80    8.20
  -7  16   1    2.00    7.80
  -7  16   1    1.40    6.80
   7  16  -1    6.00   14.70
   7  16  -1   11.80    5.60
   7  16  -1   10.30    8.10
   6 -16  -1   10.60    8.40
  -6 -16   1    3.10    4.60
   6 -16  -1   13.60    9.70
   6 -16  -1   19.30   10.30
   6 -16  -1    0.40    8.80
   6 -16  -1   20.40    9.40
  -6 -16   1    2.50    4.40
  -6 -16   1    5.50    8.70
   6 -16  -1    8.20    7.50
   6 -16  -1    4.80   11.20
  -6  16   1    2.40    5.60
   6  16  -1   20.70    8.30
   6  16  -1    8.10    7.70
  -6  16   1   11.30    9.10
   6  16  -1    3.80    4.80
  -6  16   1   -3.40    7.90
   6  16  -1   23.10    8.90
   5 -16  -1  105.99   14.20
   5 -16  -1  120.29   18.70
   5 -16  -1  123.59   16.00
   5 -16  -1  136.69   15.80
   5 -16  -1  123.09   14.90
   5 -16  -1  143.29   14.40
   5 -16  -1  106.49   13.90
  -5 -16   1  120.19   13.30
   5 -16  -1  138.69   16.10
  -5 -16   1  130.09   16.70
   5 -16  -1  142.39   26.00
  -5  16   1  158.38   20.60
  -5  16   1  133.89   16.50
   5  16  -1  121.79   14.60
  -5  16   1  101.59   13.40
   5  16  -1  140.39   16.40
  -5  16   1   79.59   13.40
   5  16  -1  142.99   14.70
   5  16  -1  131.89   14.90
  -4 -16   1   -0.80    4.10
   4 -16  -1    2.10    7.50
   4 -16  -1    5.40    8.70
   4 -16  -1   -1.00    7.20
   4 -16  -1    3.20    7.20
   4 -16  -1   -7.40    5.30
  -4 -16   1   -5.30    3.90
   4 -16  -1    4.20    9.70
   4 -16  -1    6.80   11.50
   4 -16  -1    6.80    6.70
  -4 -16   1    4.80   11.70
   4 -16  -1    1.20    6.20
  -4 -16   1   -5.60    8.10
  -4  16   1   -6.70    7.50
  -4  16   1    0.20    7.70
   4  16  -1    2.70    5.90
   4  16  -1   -0.90    7.30
  -4  16   1   -1.40    7.30
   4  16  -1   -5.20    6.40
  -4  16   1   -9.30    7.70
   4  16  -1    0.20    6.90
   4  16  -1   -9.60    7.70
  -3 -16   1    5.70    8.50
  -3 -16   1    3.20    3.10
  -3 -16   1    3.90    7.30
   3 -16  -1    1.50    6.90
  -3 -16   1   -0.40    5.10
   3 -16  -1    4.40    5.10
   3 -16  -1    1.90   13.30
   3 -16  -1    3.20    5.20
  -3 -16   1    1.20    5.10
   3 -16  -1   -4.30    8.40
  -3 -16   1   -4.00    7.20
   3 -16  -1    6.00    8.00
   3 -16  -1   -0.10    8.70
  -3  16   1    6.50    7.80
  -3  16   1   -3.40    7.40
  -3  16   1   -7.70    6.40
   3  16  -1   -1.80    6.40
   3  16  -1   -1.40    7.00
  -3  16   1   -4.50    7.90
   3  16  -1    3.10    6.70
   3  16  -1   -2.00    7.60
  -2 -16   1  175.48   22.10
   2 -16  -1  161.78   16.40
  -2 -16   1  122.59   15.00
   2 -16  -1  169.88   12.20
   2 -16  -1  161.98   17.20
   2 -16  -1  138.39   11.90
   2 -16  -1  161.88   17.70
   2 -16  -1  170.28   16.30
  -2 -16   1  190.68   18.20
   2 -16  -1  133.19   18.70
  -2 -16   1  139.89   19.00
   2  16  -1  139.79   15.60
  -2  16   1  175.58   23.30
   2  16  -1  143.89   16.80
  -2  16   1  180.58   17.20
   2  16  -1  162.78   16.40
  -2  16   1  168.78   17.50
  -2  16   1  138.39   17.60
   2  16  -1  162.48   17.40
   2  16  -1  161.88   16.40
  -2  16   1  151.58   17.30
  -1 -16   1  615.54   38.10
  -1 -16   1  572.04   36.70
   1 -16  -1  539.55   37.30
   1 -16  -1  626.04   37.30
  -1 -16   1  493.25   33.00
   1 -16  -1  548.15   37.50
   1 -16  -1  562.54   40.70
  -1 -16   1  582.54   37.50
   1 -16  -1  532.25   39.00
  -1 -16   1  544.55   39.40
   1  16  -1  542.15   37.10
   1  16  -1  577.64   37.60
   1  16  -1  590.54   41.90
   1  16  -1  590.74   37.20
  -1  16   1  550.84   38.30
  -1  16   1  644.34   38.20
  -1  16   1  613.24   37.30
  -1  16   1  562.04   37.50
  -1  16   1  504.35   36.40
   1  16  -1  554.34   37.20
   0 -16  -1   59.39   10.00
   0 -16   1   59.59    9.90
   0 -16  -1   63.19   11.00
   0 -16   1   61.69   11.20
   0 -16   1   50.59    7.20
   0 -16  -1   58.09   11.50
   0 -16   1   78.69   18.60
   0 -16   1   43.00    9.80
   0 -16  -1   53.39    9.90
   0 -16   1   63.49    7.70
   0 -16  -1   49.40   14.20
   0  16  -1   60.49   10.30
   0  16  -1   66.49   11.50
   0  16  -1   52.59   14.30
   0  16   1   46.30    9.70
   0  16   1   61.99   14.30
   0  16   1   66.09   11.00
   0  16   1   66.29   11.50
   0  16   1   67.79   11.70
   0  16  -1   64.99   11.50
   1 -16   1  180.18   20.00
   1 -16   1  159.58   13.40
   1 -16   1  165.38   17.00
   1 -16   1  161.88   17.00
  -1 -16  -1  189.78   17.80
  -1 -16  -1  156.38   19.30
  -1 -16  -1  165.08   17.50
  -1 -16  -1  129.29   14.70
   1 -16   1  165.98   17.90
  -1 -16  -1  119.59   13.80
   1 -16   1  169.08   13.40
   1 -16   1  157.88   18.60
  -1  16  -1  162.08   17.70
  -1  16  -1  156.18   17.80
  -1  16  -1  184.38   17.40
   1  16   1  175.58   17.20
   1  16   1  155.28   16.30
  -1  16  -1  149.99   17.60
   1  16   1  184.38   17.30
   1  16   1  199.18   16.80
   1  16   1  154.28   17.10
  -1  16  -1  155.48   16.90
  -2 -16  -1  -10.80    6.60
   2 -16   1    4.10    6.60
   2 -16   1    2.10    5.60
   2 -16   1   -7.20    7.10
   2 -16   1   -3.20    8.10
  -2 -16  -1   -5.60    6.30
  -2 -16  -1   -6.80    7.10
   2 -16   1   -7.60    5.10
  -2 -16  -1    4.30    5.50
   2 -16   1    2.70    8.20
  -2 -16  -1    4.30    4.30
   2 -16   1   -4.40    6.60
   2 -16   1   -4.10    8.20
   2  16   1    0.60    6.60
   2  16   1    0.70    6.20
   2  16   1    1.20    6.10
  -2  16  -1   -4.60    7.00
  -2  16  -1   12.60    7.80
  -2  16  -1    5.70    8.30
   2  16   1   11.30    6.80
  -2  16  -1    7.90    8.20
  -2  16  -1   10.10    7.00
   3 -16   1   82.59   13.10
   3 -16   1   74.79   12.20
   3 -16   1   90.09   15.50
   3 -16   1   78.89   10.60
   3 -16   1   90.69   11.60
   3 -16   1   90.19   13.60
   3 -16   1   96.89   12.00
  -3 -16  -1   85.19   12.50
   3 -16   1   85.29   12.40
  -3 -16  -1   76.79   14.00
  -3  16  -1   75.49   12.00
   3  16   1   86.59   12.10
   3  16   1   73.39   11.20
  -3  16  -1   86.29   13.60
   3  16   1   93.09   13.00
  -3  16  -1   83.29   13.30
   3  16   1   85.79   11.70
  -3  16  -1   69.59   12.10
   4 -16   1   40.30   12.90
   4 -16   1   61.59   11.10
   4 -16   1   55.89   11.90
   4 -16   1   56.79   10.30
   4 -16   1   76.89   11.30
   4 -16   1   56.69    9.90
   4 -16   1   54.89   11.10
  -4 -16  -1   68.89   11.60
   4 -16   1   50.49   10.90
  -4 -16  -1   56.09   11.20
   4 -16   1   51.09   10.00
   4  16   1   73.19   10.80
  -4  16  -1   67.29   12.30
   4  16   1   70.29   10.70
  -4  16  -1   48.50    9.70
   4  16   1   53.19   10.30
  -4  16  -1   52.29    8.80
   4  16   1   59.49   10.20
  -4  16  -1   68.59   11.50
   5 -16   1  845.62   53.39
   5 -16   1  816.62   57.19
   5 -16   1  902.51   52.69
  -5 -16  -1  889.21   52.99
   5 -16   1  844.32   53.19
   5 -16   1  905.21   56.99
   5 -16   1  807.92   61.49
   5 -16   1  926.51   52.99
  -5 -16  -1  714.13   55.09
   5  16   1  887.71   56.99
   5  16   1  925.31   52.99
  -5  16  -1  812.02   53.99
   5  16   1  923.51   53.29
   5  16   1  844.52   50.49
   6 -16   1    6.30    8.80
  -6 -16  -1    7.00   10.00
   6 -16   1    6.00    7.90
  -6 -16  -1   -5.80    3.30
  -6 -16  -1    8.80    5.00
  -6 -16  -1   -3.30    4.00
   6 -16   1   -0.80    8.90
   6 -16   1    1.60    9.50
   6 -16   1    7.90    8.70
   6  16   1   -0.10    7.30
  -6  16  -1   -0.90    9.30
   6  16   1    5.70    7.10
   6  16   1   -1.70    6.80
  -6  16  -1   -0.20    6.40
  -6  16  -1   -3.60    5.20
   6  16   1   -1.80    5.20
   6 -17  -1  231.48   22.40
   6 -17  -1  195.18   22.60
  -6 -17   1  299.67   28.00
   6 -17  -1  298.27   23.60
   6 -17  -1  219.48   26.80
   6 -17  -1  253.77   21.90
   6 -17  -1  221.48   21.20
   6 -17  -1  240.48   32.00
  -6  17   1  230.28   23.70
   6  17  -1  226.38   21.10
   6  17  -1  248.78   21.70
   6  17  -1  225.48   26.70
   6  17  -1  226.18   17.00
  -5 -17   1   49.40    9.20
   5 -17  -1   65.59   10.80
   5 -17  -1   76.29   12.70
   5 -17  -1   87.49   14.70
   5 -17  -1   70.49   16.10
   5 -17  -1   97.69   12.50
  -5 -17   1   87.79   13.20
   5  17  -1   54.59   10.60
  -5  17   1   91.39   14.40
   5  17  -1   80.99   13.40
   5  17  -1   75.89   12.70
   5  17  -1   80.09   10.30
  -5  17   1   39.70   10.00
  -5  17   1   57.99   11.50
  -4 -17   1   10.90    9.00
   4 -17  -1   -2.20    6.10
   4 -17  -1   -1.00    7.60
  -4 -17   1   -3.90    7.30
   4 -17  -1    3.10    6.90
   4 -17  -1   -1.80    7.10
   4 -17  -1   -0.10    8.60
   4 -17  -1   -2.60    8.20
   4 -17  -1   -5.20    7.10
   4 -17  -1    2.60    9.30
  -4 -17   1    6.40    5.20
   4 -17  -1   14.80   11.40
   4  17  -1   -4.10    6.70
   4  17  -1    7.80    7.60
   4  17  -1   -4.40    7.10
  -4  17   1    3.50    7.80
  -4  17   1   -1.80    8.10
  -4  17   1    9.60    8.40
  -4  17   1    5.90    7.20
   3 -17  -1   94.19   12.90
   3 -17  -1   94.59   14.20
   3 -17  -1   83.49   13.40
   3 -17  -1  114.99   17.80
   3 -17  -1   64.59   15.00
  -3 -17   1  102.49   13.90
   3 -17  -1   97.39   10.70
   3 -17  -1   65.59    9.10
  -3 -17   1   88.19   14.80
   3  17  -1  104.79   13.60
   3  17  -1   98.29   13.10
   3  17  -1   98.99   14.50
  -3  17   1   99.89   14.10
   3  17  -1  116.99   14.20
  -3  17   1  116.89   14.30
   3  17  -1  106.89   14.10
  -3  17   1   96.99   14.20
   2 -17  -1   17.40    7.70
   2 -17  -1    9.20    3.80
   2 -17  -1   15.70   10.20
   2 -17  -1    0.40    8.40
  -2 -17   1    5.90    9.00
  -2 -17   1    7.70    7.90
   2 -17  -1   -4.30    8.80
  -2 -17   1    4.20    6.70
  -2 -17   1   14.30   10.80
   2 -17  -1   11.10    7.60
   2 -17  -1    6.70    3.50
   2  17  -1    5.90    9.60
  -2  17   1    1.70    8.40
   2  17  -1    7.50    7.50
   2  17  -1   16.50   13.30
  -2  17   1   13.50    8.50
   2  17  -1   14.50    8.30
  -2  17   1    2.10    7.40
  -2  17   1    4.10    8.10
   2  17  -1   13.70   10.40
   1 -17  -1   15.30    8.10
  -1 -17   1   24.70   10.50
  -1 -17   1   23.30    4.30
   1 -17  -1   28.00   10.20
   1 -17  -1   27.10   11.20
  -1 -17   1   32.70   12.30
   1 -17  -1   30.10    8.60
  -1 -17   1   21.60    5.00
  -1 -17   1   12.40    9.40
   1 -17  -1   45.10   13.10
  -1 -17   1   20.10    7.80
  -1  17   1   21.10    8.90
   1  17  -1   20.10    9.60
  -1  17   1   42.30    9.10
  -1  17   1   26.50    9.20
   1  17  -1   37.40    8.90
  -1  17   1   39.50   10.30
   1  17  -1   45.70   10.70
   1  17  -1   35.60    9.30
  -1  17   1   26.50    9.30
   1  17  -1   30.70   10.00
   0 -17  -1  704.63   49.40
   0 -17   1  753.02   45.90
   0 -17   1  657.93   46.00
   0 -17   1  690.63   48.70
   0 -17  -1  743.83   45.40
   0 -17  -1  777.82   47.20
   0 -17   1  717.93   41.50
   0 -17   1  699.93   45.50
   0 -17   1  759.52   46.80
   0  17  -1  660.93   46.20
   0  17  -1  679.93   45.40
   0  17   1  670.13   46.30
   0  17   1  741.33   45.60
   0  17   1  788.72   53.19
   0  17  -1  729.53   46.50
   0  17   1  722.43   47.30
   0  17  -1  735.63   45.80
   0  17   1  706.53   46.00
   0  17  -1  808.52   48.10
   1 -17   1   80.19   13.10
   1 -17   1   90.69    9.30
   1 -17   1   69.99   12.60
  -1 -17  -1   80.59   11.90
  -1 -17  -1   76.79   15.30
  -1 -17  -1   60.19    9.50
   1 -17   1  100.09   15.60
   1 -17   1  114.89   13.50
   1 -17   1   93.19   10.20
  -1 -17  -1   97.69   13.80
  -1 -17  -1   54.89    9.70
  -1  17  -1  116.09   14.90
  -1  17  -1   75.29   11.50
   1  17   1   72.39   12.30
   1  17   1   83.29   13.00
  -1  17  -1  104.19   15.60
   1  17   1  100.99   13.30
   1  17   1   73.69   18.30
  -1  17  -1  106.79   14.30
  -1  17  -1   78.19   16.10
   1  17   1   81.59   12.60
   2 -17   1   48.40   10.20
   2 -17   1   52.69   12.20
   2 -17   1   37.10   11.20
   2 -17   1   45.80   10.40
   2 -17   1   25.30   18.30
   2 -17   1   34.60    7.80
  -2 -17  -1   49.10   10.40
  -2 -17  -1   36.90   11.40
   2 -17   1   45.90    7.90
  -2  17  -1   41.00    9.90
   2  17   1   41.30    9.00
  -2  17  -1   41.40   10.00
   2  17   1   33.60    9.80
   2  17   1   47.50    9.80
   2  17   1   51.39   10.70
  -2  17  -1   32.30   10.80
  -2  17  -1   48.30   11.50
   2  17   1   31.30    8.90
   3 -17   1   37.90   14.90
   3 -17   1   31.50    7.90
   3 -17   1   37.80   10.10
  -3 -17  -1   22.20   10.30
   3 -17   1   24.20    8.60
   3 -17   1   31.10   10.00
   3 -17   1   37.00    8.10
  -3 -17  -1   35.90   10.40
   3 -17   1   36.80    8.60
   3 -17   1   32.70   11.70
   3 -17   1   45.80   10.50
  -3  17  -1   28.40    9.00
   3  17   1   33.80    9.70
  -3  17  -1   55.69   11.20
   3  17   1   46.90    9.70
  -3  17  -1   28.20    7.40
   3  17   1   32.10    8.80
  -3  17  -1   25.50   10.30
   3  17   1   30.20    8.90
  -4 -17  -1  127.79   17.10
   4 -17   1  151.38   19.70
   4 -17   1  160.58   17.80
   4 -17   1  165.18   17.60
  -4 -17  -1  142.99   17.60
   4 -17   1  160.88   15.90
   4 -17   1  126.29   19.60
   4 -17   1  130.79   15.70
   4 -17   1  113.09   16.40
   4 -17   1  161.48   16.10
   4 -17   1  156.18   17.40
  -4  17  -1  163.88   18.50
   4  17   1  112.69   14.30
   4  17   1  143.59   16.40
   4  17   1  130.99   16.20
   4  17   1  163.48   16.50
   5 -17   1    9.50    9.50
  -5 -17  -1    0.20    5.00
   5 -17   1   16.80    8.90
   5 -17   1   10.00    8.80
   5 -17   1    2.60    9.00
  -5 -17  -1   -0.80    3.80
   5 -17   1    3.90   15.80
   5 -17   1    1.10    9.60
   5 -17   1    8.90    9.30
  -5 -17  -1   11.50    9.00
  -5 -17  -1   11.30    5.20
   5  17   1   17.10    8.00
   5  17   1   -5.50    6.80
   5  17   1   13.50    7.30
  -5  17  -1   13.40    9.00
  -5  17  -1   -7.00    5.40
  -5  17  -1   -7.70    5.80
   5  17   1   -4.60    8.40
  -5 -18   1    2.00    6.50
  -5 -18   1   32.90    7.90
   5 -18  -1   29.10   10.10
  -5 -18   1   17.30    9.60
   5 -18  -1   38.40   12.10
   5 -18  -1   26.10    7.80
   5 -18  -1   38.80   13.40
   5 -18  -1   12.90    7.60
   5 -18  -1   35.20    9.90
  -5  18   1   -2.60    6.30
   5  18  -1   36.80    8.70
  -5  18   1   -4.00    7.70
   5  18  -1   23.20    9.40
  -5  18   1   21.90   11.70
   5  18  -1   15.40    9.90
   4 -18  -1  335.17   22.70
   4 -18  -1  300.57   36.50
  -4 -18   1  288.57   25.20
   4 -18  -1  297.17   26.20
   4 -18  -1  329.97   25.70
   4 -18  -1  246.28   29.20
  -4 -18   1  332.67   26.30
   4 -18  -1  313.87   26.20
  -4  18   1  278.77   29.40
   4  18  -1  301.67   25.00
   4  18  -1  318.47   25.00
   4  18  -1  311.47   24.70
  -4  18   1  297.97   25.50
   4  18  -1  284.57   23.10
  -4  18   1  203.18   28.00
   3 -18  -1    9.90    4.90
   3 -18  -1   17.90    5.10
   3 -18  -1   14.50   10.20
  -3 -18   1   31.20   10.60
  -3 -18   1   22.20   10.70
   3 -18  -1   16.00   10.60
   3 -18  -1   25.60   11.30
   3 -18  -1   32.80   10.00
  -3  18   1   34.50   13.90
   3  18  -1   25.50    9.60
   3  18  -1   40.90   10.70
  -3  18   1   40.00   10.20
  -3  18   1   20.50   10.60
   3  18  -1   27.20   10.40
   3  18  -1   25.00   10.00
  -3  18   1   25.90   10.40
   2 -18  -1   79.19   13.20
   2 -18  -1   44.20   10.80
   2 -18  -1   43.40    9.90
   2 -18  -1   55.09   11.30
   2 -18  -1   42.50    5.90
   2 -18  -1   58.79   14.30
  -2 -18   1   49.60   13.50
  -2 -18   1   66.09   12.90
  -2  18   1   57.19   12.10
   2  18  -1   73.29   12.10
   2  18  -1   59.49   11.20
   2  18  -1   52.79   12.50
  -2  18   1   78.99   12.10
  -2  18   1   87.79   13.80
  -2  18   1   77.49   13.70
   2  18  -1   72.49   12.10
   2  18  -1   63.89   12.40
   1 -18  -1  136.69   20.50
  -1 -18   1  164.38   21.10
  -1 -18   1  109.39   18.20
  -1 -18   1  225.48   23.50
  -1 -18   1  169.58   18.10
   1 -18  -1  109.99   15.70
   1 -18  -1  186.78   18.10
  -1  18   1  171.38   17.70
  -1  18   1  191.28   18.50
   1  18  -1  173.58   18.30
   1  18  -1  154.18   18.60
  -1  18   1  190.08   19.00
   1  18  -1  176.88   18.90
   1  18  -1  183.18   18.20
   1  18  -1  190.68   24.90
  -1  18   1  145.09   25.10
   0 -18   1  135.19   11.50
   0 -18  -1  117.19   14.30
   0 -18   1  131.89   17.00
   0 -18   1  164.88   17.10
   0 -18  -1  184.08   19.80
   0 -18   1  174.18   17.80
   0 -18  -1  186.88   21.60
   0 -18  -1  187.18   19.50
   0 -18   1  193.08   20.20
   0 -18   1  163.58   20.90
   0  18  -1  165.78   18.20
   0  18   1  179.08   17.80
   0  18   1  193.38   19.40
   0  18  -1  197.48   24.50
   0  18   1  169.58   19.00
   0  18  -1  171.58   19.30
   0  18  -1  174.78   18.70
   1 -18   1  164.08   19.50
  -1 -18  -1  168.58   19.00
  -1 -18  -1  149.09   20.50
   1 -18   1  130.39   12.90
   1 -18   1  149.19   21.50
   1 -18   1  180.08   18.60
   1 -18   1  149.69   19.80
   1  18   1  177.38   19.60
   1  18   1  140.29   17.90
   1  18   1  179.38   17.60
  -1  18  -1  148.79   19.40
  -1  18  -1  174.98   19.00
   1  18   1  180.88   18.60
  -1  18  -1  163.98   18.50
  -1  18  -1  180.88   18.00
   1  18   1  178.58   18.10
  -2 -18  -1   73.39   12.60
   2 -18   1   60.99   14.10
   2 -18   1   68.79   12.20
   2 -18   1   67.89   12.60
   2 -18   1   42.70    7.30
  -2 -18  -1   57.69   14.90
   2 -18   1   59.59   12.20
   2 -18   1   51.59   12.50
   2  18   1   66.19   12.00
  -2  18  -1   73.49   12.30
   2  18   1   72.39   12.10
  -2  18  -1   71.19   13.40
  -2  18  -1   50.09   11.10
   2  18   1   80.99   12.10
   2  18   1   72.39   12.80
  -2  18  -1   74.39   12.70
   3 -18   1   -0.10    8.10
   3 -18   1    5.80    9.50
   3 -18   1    4.20    8.20
   3 -18   1   11.60   10.20
   3 -18   1    6.70    9.50
   3 -18   1    3.80    6.80
   3 -18   1    5.20    8.70
   3 -18   1    8.50    6.90
  -3 -18  -1   -2.60    4.80
   3 -18   1   10.70    7.60
  -3 -18  -1    8.30    8.50
   3  18   1    5.50    8.30
   3  18   1    2.00    8.40
  -3  18  -1   -4.60    8.10
  -3  18  -1   -7.20   10.80
   3  18   1   -4.40   11.40
  -3  18  -1   14.00    6.80
  -3  18  -1   15.60    8.10
   3  18   1   -1.10    7.30
  -4 -18  -1   -5.90    4.50
   4 -18   1   -5.70    8.50
  -4 -18  -1    9.10    8.70
   4 -18   1   -2.80    7.20
   4 -18   1   17.10    8.20
  -4 -18  -1    9.30    7.90
  -4 -18  -1    7.80    6.00
   4 -18   1    6.80   14.90
   4 -18   1   -1.10    9.30
   4 -18   1  -10.00    8.90
   4 -18   1    1.20    8.00
   4 -18   1   -5.20    9.40
   4  18   1   11.90    8.10
   4  18   1    2.50    7.20
   4  18   1    9.90    8.00
  -4  18  -1    7.10    7.70
   4  18   1    8.30    7.70
  -4  18  -1    6.10    9.60
   4 -19  -1    8.90    5.00
   4 -19  -1   -3.50    5.50
  -4 -19   1   11.60   11.50
  -4 -19   1    6.90    7.60
   4 -19  -1    1.90   10.80
   4 -19  -1   15.90   11.20
  -4 -19   1    1.80   11.00
   4 -19  -1    9.30   10.90
   4 -19  -1  -10.40    9.20
  -4 -19   1   -4.30    5.10
   4 -19  -1   16.50   12.30
   4  19  -1    8.10    9.30
  -4  19   1   17.90    9.50
   4  19  -1    3.80    8.70
   4  19  -1   31.70   10.30
   4  19  -1    7.50    9.10
  -4  19   1  -10.80    6.90
  -4  19   1   11.40   10.00
   3 -19  -1  113.09   16.80
   3 -19  -1  161.98   19.20
  -3 -19   1  145.49   18.60
   3 -19  -1  163.68   28.60
  -3 -19   1  154.98   20.40
   3 -19  -1  167.68   31.80
   3 -19  -1  147.79   17.00
   3  19  -1  163.18   18.60
  -3  19   1  147.99   20.10
  -3  19   1  166.88   19.20
   3  19  -1  192.08   19.60
  -3  19   1  162.08   18.80
  -3  19   1  173.58   20.70
   3  19  -1  163.98   22.80
   3  19  -1  145.89   18.40
  -2 -19   1   -0.20    8.70
   2 -19  -1    4.60    2.90
  -2 -19   1   -3.70    6.40
   2 -19  -1    5.70    6.50
   2 -19  -1   13.00   10.60
   2 -19  -1    3.80    7.80
  -2 -19   1   -8.10    9.20
  -2 -19   1    1.60    5.50
   2 -19  -1   18.80   15.00
   2 -19  -1    1.00   10.10
  -2  19   1  -11.50    9.60
   2  19  -1    1.80    7.80
  -2  19   1    3.70    9.30
  -2  19   1   11.40    9.60
   2  19  -1    5.80    9.80
   2  19  -1   -8.40    8.30
  -2  19   1    2.40    9.20
   2  19  -1    8.00    9.60
  -1 -19   1   52.49   14.90
   1 -19  -1   26.50    8.80
  -1 -19   1   66.79   13.10
   1 -19  -1   62.69   12.40
   1 -19  -1   62.19   15.10
   1 -19  -1   31.60    8.20
  -1  19   1   73.19   13.10
   1  19  -1   55.69   11.60
   1  19  -1   46.90   12.30
   1  19  -1   68.19   12.70
  -1  19   1   59.69   14.20
   1  19  -1   46.70   17.20
  -1  19   1   60.29   13.00
  -1  19   1   66.59   15.90
   0 -19  -1  433.96   31.00
   0 -19   1  420.06   34.70
   0 -19   1  301.97   29.30
   0 -19   1  333.57   34.20
   0 -19  -1  314.47   33.60
   0 -19   1  443.96   31.60
   0  19  -1  425.86   30.60
   0  19   1  411.56   29.90
   0  19  -1  375.66   29.70
   0  19  -1  437.96   31.30
   0  19  -1  406.66   30.80
   0  19   1  379.56   29.70
   0  19   1  401.96   30.60
   1 -19   1  248.18   27.60
   1 -19   1  221.18   22.70
  -1 -19  -1  336.27   25.80
  -1 -19  -1  194.78   26.30
   1 -19   1  284.77   24.30
   1 -19   1  250.37   25.60
   1 -19   1  254.97   23.10
  -1  19  -1  292.37   24.10
  -1  19  -1  291.87   24.90
  -1  19  -1  267.57   33.90
  -1  19  -1  284.27   25.20
   1  19   1  251.97   23.50
   1  19   1  265.77   28.40
   1  19   1  258.07   23.10
   2 -19   1    2.80   10.10
   2 -19   1   -0.90    9.30
   2 -19   1    4.10    4.90
  -2 -19  -1    2.50    4.80
   2 -19   1   10.50   10.70
   2 -19   1   21.10   19.10
  -2 -19  -1    4.50    9.70
   2 -19   1    5.10    8.50
   2 -19   1   10.60    4.70
  -2 -19  -1   12.00    9.80
  -2 -19  -1  -13.50    5.60
   2  19   1   22.70   10.00
  -2  19  -1    9.20    9.30
  -2  19  -1    1.50    8.40
   2  19   1    7.60    8.20
   2  19   1    7.30    8.40
  -2  19  -1    7.30    7.30
   3 -19   1    6.80    9.20
  -3 -19  -1   10.80   10.00
   3 -19   1   -0.20   11.40
  -3 -19  -1    1.70    6.70
   3 -19   1   19.30   10.70
   3 -19   1   19.70    7.90
  -3 -19  -1   35.20   11.50
   3 -19   1   20.20   13.60
   3 -19   1   15.10   12.00
   3 -19   1   19.50    9.70
  -3  19  -1   12.10    9.50
   3  19   1    9.10    8.50
   3  19   1   20.40    9.80
   3  19   1   19.70    9.30
  -3  19  -1   15.00   11.50
   3  19   1   27.50    9.70
  -3  19  -1  -10.70    6.60
   1 -20  -1   83.09   18.20
  -1 -20   1   85.69   17.10
  -1 -20   1  125.59   17.90
   1 -20  -1  111.99   17.10
  -1  20   1  117.59   16.00
   1  20  -1  114.99   17.30
  -1  20   1  101.59   15.90
   1  20  -1  114.39   16.40
  -1  20   1  112.19   15.60
   1  20  -1  135.59   16.50
   0 -20  -1  229.28   27.10
   0 -20   1  249.08   25.70
   0 -20  -1  271.67   25.30
   0 -20   1  181.28   26.30
   0  20   1  261.87   24.10
   0  20   1  265.47   23.80
   0  20  -1  238.68   27.50
   0  20   1  249.58   25.10
   0  20  -1  261.07   25.30
   0  20  -1  267.17   23.40
   1 -20   1   36.00   12.80
  -1 -20  -1    8.20   10.30
   1 -20   1    6.30    9.70
  -1 -20  -1   23.20   11.40
   1 -20   1   39.10   14.90
   1 -20   1    9.20    8.10
  -1  20  -1   48.80   12.90
  -1  20  -1   16.10   10.60
   1  20   1   27.10   10.80
   1  20   1   43.60   11.20
   1  20   1   26.20   11.10
  -1  20  -1   28.70   11.10
  -1  20  -1   22.30   11.10
 -11   0   2   -7.60    7.60
 -11   0   2    3.30    5.10
  11   0  -2    5.80    9.90
  11   0  -2   -4.50    6.30
  11   0  -2  -10.10   10.60
 -11   0   2   -4.70    7.20
  11   0  -2   -6.20    7.20
  11   0  -2   -2.00    6.90
  10   0  -2  837.92   57.89
  10   0  -2  870.71   53.79
  10   0  -2  870.81   50.99
 -10   0   2 1008.10   54.59
  10   0  -2  841.52   56.49
  10   0  -2  960.00   53.99
  10   0  -2  889.61   56.49
  -9   0   2   -7.80    5.60
   9   0  -2   12.10    4.70
   9   0  -2    4.20    8.40
  -9   0   2    1.10    4.20
  -9   0   2    1.70    6.60
  -9   0   2    4.20    7.50
  -9   0   2  -10.70    4.80
  -9   0   2   -3.10   10.80
   9   0  -2   -9.30    5.80
   9   0  -2    3.70    6.20
   9   0  -2   -1.40    5.90
  -9   0   2   -3.30    5.10
   9   0  -2   -0.40    6.80
   9   0  -2    2.70    5.40
  -8   0   2 1375.76   80.09
  -8   0   2 1490.75   81.09
  -8   0   2 1354.06   79.89
   8   0  -2 1622.04   79.29
  -8   0   2 1504.25   83.79
   8   0  -2 1461.55   80.79
   8   0  -2 1426.26   81.99
   8   0  -2 1446.06   80.79
  -8   0   2 1401.26   86.79
  -8   0   2 1532.35   82.59
  -8   0   2 1294.17   78.69
   8   0  -2 1360.76   81.99
   8   0  -2 1381.16   83.69
   8   0  -2 1351.96   80.69
   7   0  -2    4.20    4.50
   7   0  -2    0.10    4.90
   7   0  -2   10.60    6.40
  -7   0   2    1.60    3.80
  -7   0   2   -5.50    5.90
  -7   0   2    0.20    4.50
  -7   0   2    3.30    4.10
   7   0  -2    1.10    4.80
  -7   0   2    1.60    5.30
  -7   0   2   -4.60    5.00
   7   0  -2   -0.40    4.50
   7   0  -2    2.20    3.30
   7   0  -2   -0.40    6.10
  -7   0   2    3.80    4.70
   6   0  -2   13.00    6.20
  -6   0   2   16.80    5.50
   6   0  -2   16.50    5.60
   6   0  -2   13.00    5.20
   6   0  -2    5.00    4.90
  -6   0   2   15.10    5.60
  -6   0   2   17.30    6.20
  -6   0   2   15.50    4.80
   6   0  -2   17.70    5.30
   6   0  -2   20.20    5.20
  -6   0   2   16.20    4.90
  -6   0   2   18.40    4.20
   6   0  -2   19.20    4.00
   5   0  -2    1.20    3.80
  -5   0   2    1.00    3.80
  -5   0   2    7.90    3.60
  -5   0   2    0.50    4.00
   5   0  -2    3.50    4.00
  -5   0   2    6.00    4.30
   5   0  -2    0.90    2.70
   5   0  -2    2.00    3.60
  -5   0   2   10.90    5.30
   5   0  -2   -0.10    4.50
   5   0  -2    4.20    4.20
   5   0  -2    3.30    4.00
  -5   0   2    0.00    3.20
  -4   0   2 2388.86  126.79
  -4   0   2 2441.36  126.69
   4   0  -2 2358.36  126.69
   4   0  -2 2314.67  126.49
   4   0  -2 2198.48  126.59
   4   0  -2 2492.65  126.79
  -4   0   2 2344.97  126.29
  -4   0   2 2339.67  126.59
   4   0  -2 2332.47  126.79
   4   0  -2 2255.67  125.59
   4   0  -2 2305.67  126.49
  -4   0   2 2290.97  126.79
  -4   0   2 2180.98  126.19
  -3   0   2    2.80    2.40
  -3   0   2   -1.30    3.50
   3   0  -2   -0.60    3.00
  -3   0   2   -1.00    3.00
   3   0  -2   -1.70    3.80
   3   0  -2    0.50    3.00
   3   0  -2    2.40    4.00
   3   0  -2    2.30    3.10
   3   0  -2   -4.30    2.90
  -3   0   2    1.90    3.00
   3   0  -2    0.20    2.50
  -3   0   2   -1.10    2.90
  -2   0   2 1042.10   56.39
   2   0  -2  877.31   55.99
  -2   0   2 1091.89   56.69
   2   0  -2  936.31   56.29
   2   0  -2 1080.79   56.79
   2   0  -2 1019.10   56.29
  -2   0   2 1169.18   56.39
   2   0  -2  952.30   56.29
  -2   0   2  977.60   56.29
  -2   0   2 1026.40   56.29
   2   0  -2 1102.79   56.89
  -1   0   2    3.20    2.30
   1   0  -2    3.10    2.40
   1   0  -2    2.10    2.10
  -1   0   2    2.30    1.90
   1   0  -2    2.90    2.50
  -1   0   2   -0.50    2.20
  -1   0   2   -1.30    2.20
  -1   0   2   -0.70    2.10
  -1   0   2    2.00    2.30
   1   0  -2    1.40    2.20
   1   0  -2    0.30    2.00
   1   0  -2    2.60    2.20
  -1   0   2    2.50    2.30
   1   0  -2    0.80    2.30
   0   0  -2   11.70    1.70
   0   0   2    8.50    1.70
   0   0  -2   16.20    2.20
   0   0  -2   11.30    1.80
   0   0   2    6.80    1.80
   0   0   2    5.20    1.80
   0   0   2    6.00    2.00
   0   0  -2   10.90    3.50
   0   0   2    6.30    1.90
   0   0   2    5.00    2.70
   0   0  -2   14.40    2.70
   0   0  -2   10.70    2.90
   0   0   2   10.20    2.50
   0   0  -2   12.50    2.20
  -1   0  -2    1.60    2.60
   1   0   2    4.80    2.70
  -1   0  -2    4.10    3.30
   1   0   2    4.20    2.90
   2   0   2 1421.46   81.99
   2   0   2 1590.94   81.99
   3   0   2    2.00    2.90
   3   0   2    2.40    3.50
   3   0   2   -0.30    3.00
   3   0   2    3.30    1.70
   3   0   2    5.30    1.90
   4   0   2  842.92   47.10
   4   0   2  819.32   48.90
   4   0   2  923.81   49.20
   4   0   2  865.41   47.20
   5   0   2   -5.20    4.00
   5   0   2    0.00    3.10
   5   0   2    0.20    3.60
   5   0   2    0.30    4.70
   5   0   2   -0.60    2.80
   5   0   2    3.00    2.70
   6   0   2 1333.27   71.19
   6   0   2 1216.78   68.19
  -6   0  -2 1150.28   68.39
   6   0   2 1269.77   68.69
  -6   0  -2 1295.47   68.19
   6   0   2 1220.18   68.69
  -7   0  -2    1.60    3.30
   7   0   2    0.20    6.30
   7   0   2   -6.10    3.70
   7   0   2    3.00    4.30
  -7   0  -2   -1.70    4.10
   7   0   2   -4.40    4.60
   7   0   2    4.50    3.40
   7   0   2    1.90    3.90
   7   0   2   -5.70    5.50
   8   0   2  111.89   11.10
   8   0   2  135.99   12.00
   8   0   2  132.19   23.60
   8   0   2  116.09   13.00
   8   0   2  120.49   10.10
   8   0   2  128.89   14.60
   8   0   2  116.69   13.30
   9   0   2    1.10    4.90
   9   0   2   -4.60    5.40
   9   0   2    2.00    8.10
   9   0   2  -11.20    6.50
   9   0   2    4.10    5.00
   9   0   2   -7.70    5.40
  10   0   2 1445.86   85.99
  10   0   2 1514.65   89.49
  10   0   2 1565.74   90.09
  10   0   2 1579.64   85.89
  10   0   2 1529.15   85.59
  11  -1  -2  178.38   21.50
 -11  -1   2  189.28   18.80
  11  -1  -2  181.58   17.90
  11  -1  -2  199.78   22.30
  11  -1  -2  185.08   18.00
  11  -1  -2  208.38   22.60
  11  -1  -2  188.58   18.30
  11   1  -2  187.38   18.00
  11   1  -2  188.88   22.00
  11   1  -2  143.79   20.50
  11   1  -2  196.18   18.00
  11   1  -2  187.48   17.70
 -11   1   2  200.18   18.70
 -10  -1   2   42.10    7.90
  10  -1  -2   68.29   10.30
  10  -1  -2   42.50   11.50
 -10  -1   2   33.80    7.00
  10  -1  -2   55.19   10.00
 -10  -1   2   79.59   11.20
  10  -1  -2   66.19   13.10
  10  -1  -2   70.49   10.80
  10  -1  -2   67.89    9.60
  10   1  -2   47.00   11.70
  10   1  -2   74.09   13.50
  10   1  -2   59.89    9.80
 -10   1   2   47.40    7.70
 -10   1   2   53.09    7.10
  10   1  -2   70.79   12.20
  10   1  -2   65.59   10.30
 -10   1   2   38.40    7.90
 -10   1   2   60.39   10.90
   9  -1  -2 1683.03  107.69
   9  -1  -2 1773.72  105.49
   9  -1  -2 1797.72  105.49
   9  -1  -2 1846.02  105.59
   9  -1  -2 2091.29  108.29
  -9  -1   2 1928.61  108.79
  -9  -1   2 1971.70  107.99
   9  -1  -2 1870.81  105.69
  -9  -1   2 1766.72  104.49
  -9  -1   2 1969.10  104.89
  -9  -1   2 1821.92  105.39
   9  -1  -2 2027.70  107.69
  -9  -1   2 2054.99  106.19
  -9   1   2 1621.64  104.99
   9   1  -2 1938.11  107.99
  -9   1   2 2000.70  107.99
   9   1  -2 1916.61  105.69
  -9   1   2 1960.20  104.89
   9   1  -2 1976.20  105.79
  -9   1   2 1984.00  106.09
  -9   1   2 1756.52  103.99
  -9   1   2 1832.32  104.79
   9   1  -2 1917.71  107.59
   9   1  -2 1872.61  105.49
   9   1  -2 1823.32  105.49
  -8  -1   2   55.89    6.60
   8  -1  -2   60.19    8.90
  -8  -1   2   69.49   11.30
   8  -1  -2   65.09    9.40
   8  -1  -2   51.99   10.10
  -8  -1   2   61.69   10.80
   8  -1  -2   58.59   10.60
   8  -1  -2   66.39    8.70
   8  -1  -2   57.29    9.10
  -8  -1   2   43.80    8.00
  -8  -1   2   65.99    8.70
  -8  -1   2   63.09    9.30
   8  -1  -2   60.39    9.40
  -8  -1   2   60.29    9.40
  -8   1   2   73.99   11.00
  -8   1   2   73.09   14.30
   8   1  -2   55.39   10.10
   8   1  -2   48.30    9.00
  -8   1   2   60.69    8.60
  -8   1   2   63.69    9.70
   8   1  -2   66.79    9.20
   8   1  -2   61.99   10.80
  -8   1   2   66.19    8.30
   8   1  -2   54.69    8.40
  -8   1   2   54.09    8.10
   8   1  -2   64.69   12.30
  -8   1   2   74.39   11.30
  -7  -1   2  261.17   20.20
   7  -1  -2  256.67   19.70
   7  -1  -2  287.27   20.60
   7  -1  -2  290.47   21.30
  -7  -1   2  260.07   20.80
  -7  -1   2  270.57   19.30
  -7  -1   2  258.87   17.40
  -7  -1   2  267.47   19.40
  -7  -1   2  323.67   21.80
   7  -1  -2  288.87   20.30
  -7  -1   2  274.07   20.10
   7  -1  -2  297.67   20.40
   7  -1  -2  300.57   21.70
   7  -1  -2  344.77   19.30
   7   1  -2  307.87   17.80
   7   1  -2  284.47   27.50
  -7   1   2  297.27   21.70
  -7   1   2  299.47   20.60
   7   1  -2  292.07   20.10
   7   1  -2  298.47   21.50
   7   1  -2  282.87   20.20
  -7   1   2  320.67   23.10
  -7   1   2  284.37   19.40
   7   1  -2  248.88   19.60
  -7   1   2  279.97   20.90
  -7   1   2  313.87   19.40
   7   1  -2  290.37   20.20
  -6  -1   2  115.09   10.60
   6  -1  -2  103.59   11.00
  -6  -1   2  113.39   11.90
   6  -1  -2  109.49   11.90
  -6  -1   2  132.69   12.50
   6  -1  -2  118.39   11.00
   6  -1  -2  114.99   10.80
  -6  -1   2  120.19   10.60
   6  -1  -2  103.69   12.10
   6  -1  -2  117.79   11.50
   6  -1  -2  112.69    9.90
  -6  -1   2  127.89   11.60
  -6  -1   2  126.59    8.90
   6   1  -2  123.59   12.00
   6   1  -2  122.49    8.90
  -6   1   2  104.99   11.80
  -6   1   2  121.79   14.70
   6   1  -2  123.49   12.40
  -6   1   2  124.29   11.60
   6   1  -2  141.59   11.20
  -6   1   2  133.89   12.00
  -6   1   2  128.69   10.70
   6   1  -2  128.39   11.10
   6   1  -2  131.19   11.60
  -6   1   2  116.59   10.40
   6   1  -2  114.89   11.20
   5  -1  -2  180.78   14.10
   5  -1  -2  196.18   13.90
   5  -1  -2  182.18   13.20
  -5  -1   2  181.48   13.50
  -5  -1   2  171.08   14.50
   5  -1  -2  174.68   13.90
   5  -1  -2  176.78   18.00
  -5  -1   2  216.48   12.20
  -5  -1   2  205.38   15.30
   5  -1  -2  169.78   14.50
   5  -1  -2  174.48   13.70
  -5  -1   2  195.78   14.20
   5   1  -2  188.38   14.90
   5   1  -2  212.18   12.40
   5   1  -2  191.48   14.10
  -5   1   2  191.68   14.70
  -5   1   2  194.38   14.10
   5   1  -2  198.28   14.80
   5   1  -2  191.78   14.20
  -5   1   2  192.88   13.50
  -5   1   2  223.98   14.00
  -5   1   2  169.68   14.20
  -5   1   2  190.68   14.20
   5   1  -2  204.88   14.00
   5   1  -2  186.48   13.80
  -4  -1   2   83.09    8.40
  -4  -1   2   84.39    9.10
   4  -1  -2   86.49    8.20
  -4  -1   2   79.19    8.50
  -4  -1   2   81.59    8.30
   4  -1  -2   80.89    7.90
   4  -1  -2   76.89    7.40
   4  -1  -2   86.39    8.70
   4  -1  -2   89.99   11.10
  -4  -1   2   85.99    7.80
   4  -1  -2   82.09    8.10
  -4  -1   2   72.29    7.70
   4  -1  -2   76.79    8.50
  -4  -1   2   97.89    6.80
   4   1  -2   86.69    8.50
   4   1  -2   74.39    7.90
   4   1  -2   79.29    8.00
  -4   1   2   76.59    8.20
  -4   1   2   83.89    8.00
   4   1  -2   88.99    8.80
  -4   1   2   90.29    8.30
   4   1  -2   78.79    8.20
  -4   1   2   80.59    8.30
  -4   1   2   74.09    7.60
  -4   1   2   69.19    8.50
  -4   1   2   73.39    8.00
   4   1  -2   90.79    6.80
   4   1  -2   85.69    9.30
  -3  -1   2 2462.05  139.79
  -3  -1   2 2485.55  140.69
   3  -1  -2 2706.13  140.99
   3  -1  -2 2766.12  140.69
   3  -1  -2 2752.42  140.69
  -3  -1   2 2326.67  140.79
  -3  -1   2 2677.83  142.09
  -3  -1   2 2565.34  140.69
   3  -1  -2 2852.21  141.09
  -3  -1   2 2272.27  140.79
   3  -1  -2 2520.95  140.79
   3  -1  -2 2679.13  140.89
   3  -1  -2 2509.15  140.59
  -3  -1   2 2471.35  141.39
   3   1  -2 2577.34  141.39
   3   1  -2 2741.63  143.19
  -3   1   2 2637.84  140.89
   3   1  -2 2611.34  140.69
  -3   1   2 2771.82  140.69
   3   1  -2 2495.35  140.79
   3   1  -2 2747.82  141.59
  -3   1   2 2408.16  140.69
  -3   1   2 2465.15  140.69
  -3   1   2 2758.42  140.99
  -3   1   2 2711.33  140.89
   3   1  -2 2736.93  139.89
  -2  -1   2  553.14   30.70
   2  -1  -2  518.05   31.00
   2  -1  -2  546.65   30.70
  -2  -1   2  541.95   30.60
  -2  -1   2  536.95   31.30
  -2  -1   2  559.34   30.60
   2  -1  -2  519.15   30.40
  -2  -1   2  518.95   30.60
   2  -1  -2  534.95   30.60
  -2  -1   2  523.35   31.10
   2  -1  -2  519.25   31.20
   2  -1  -2  521.25   30.90
  -2  -1   2  621.14   30.30
   2  -1  -2  545.85   30.50
   2   1  -2  535.95   30.10
  -2   1   2  545.65   30.90
  -2   1   2  533.75   30.60
   2   1  -2  521.65   30.90
   2   1  -2  573.84   30.60
   2   1  -2  548.35   30.70
   2   1  -2  521.75   31.00
   2   1  -2  557.84   30.70
   2   1  -2  537.15   30.60
  -2   1   2  532.05   30.60
  -1  -1   2   15.60    2.80
   1  -1  -2   17.10    3.60
   1  -1  -2   22.80    3.40
  -1  -1   2   15.80    2.80
   1  -1  -2   14.10    2.60
  -1  -1   2   12.50    2.80
  -1  -1   2   13.90    2.70
  -1  -1   2   15.00    2.90
   1  -1  -2   18.10    2.60
  -1  -1   2   12.20    2.50
  -1  -1   2   14.90    3.20
   1  -1  -2   19.10    2.90
   1  -1  -2   18.30    2.90
   1   1  -2   22.30    3.50
  -1   1   2   14.90    2.70
  -1   1   2   11.90    2.60
   1   1  -2   18.20    2.90
  -1   1   2   10.90    2.60
   1   1  -2   16.50    2.70
   1   1  -2   19.30    2.90
  -1   1   2   13.10    2.50
   1   1  -2   21.60    3.00
  -1   1   2   13.60    2.70
   1   1  -2   18.70    2.90
  -1   1   2   15.00    3.10
  -1   1   2   16.00    3.50
   0  -1   2   36.90    4.40
   0  -1   2   30.50    3.30
   0  -1  -2   26.80    3.30
   0  -1  -2   24.70    3.20
   0  -1   2   26.10    3.20
   0  -1   2   27.70    3.10
   0  -1  -2   33.10    3.80
   0  -1   2   22.10    2.80
   0  -1  -2   23.80    3.90
   0  -1   2   32.40    4.00
   0  -1  -2   28.90    3.30
   0  -1  -2   25.40    2.60
   0  -1  -2   26.80    3.00
   0   1   2   30.80    3.10
   0   1   2   32.40    2.80
   0   1  -2   26.00    3.20
   0   1  -2   22.20    3.10
   0   1  -2   27.90    3.10
   0   1   2   35.70    4.90
   0   1  -2   21.60    3.20
   0   1   2   28.70    3.20
   0   1  -2   27.70    3.00
   0   1  -2   30.40    3.70
   0   1   2   29.80    3.20
   0   1   2   31.30    3.30
   0   1   2   29.20    3.20
  -1  -1  -2   77.89    5.90
  -1  -1  -2   74.29    6.60
   1  -1   2   63.69    6.50
   1  -1   2   66.19    4.90
   1  -1   2   75.09    6.90
   1  -1   2   70.99    4.90
   1  -1   2   75.29    5.10
   1  -1   2   74.09    5.00
  -1   1  -2   75.19    4.70
  -1   1  -2   75.19    4.80
  -1   1  -2   68.59    7.10
   1   1   2   82.79    5.80
  -1   1  -2   74.89    6.50
  -1   1  -2   79.49    5.10
  -1   1  -2   70.89    5.10
   1   1   2   79.89    6.10
   1   1   2   74.89    6.90
   2  -1   2    4.70    2.90
   2  -1   2    5.00    1.70
   2  -1   2    5.50    2.80
   2   1   2    7.30    3.10
  -2   1  -2    6.60    3.30
   2   1   2    3.80    2.70
   2   1   2    8.30    2.80
   3  -1   2 1219.48   64.39
   3  -1   2 1142.99   65.89
   3  -1   2 1189.18   64.39
   3  -1   2 1181.98   64.39
   3  -1   2 1186.58   65.89
   3  -1   2 1150.78   65.89
   3  -1   2 1250.47   64.39
   3   1   2 1141.09   65.59
   3   1   2 1135.59   65.59
  -3   1  -2 1265.87   66.19
  -3   1  -2 1288.27   64.49
   3   1   2 1132.29   65.39
   4  -1   2   49.70    5.00
   4  -1   2   47.70    6.90
   4  -1   2   55.99    7.10
   4  -1   2   44.80    6.30
   4  -1   2   52.09    5.10
   4  -1   2   54.19    5.30
   4  -1   2   58.39    5.10
  -4   1  -2   59.69    5.50
   4   1   2   55.59    6.60
  -4   1  -2   52.49    5.20
  -4   1  -2   53.69    7.20
   4   1   2   50.89    6.30
   4   1   2   55.59    5.10
   4   1   2   52.99    5.00
   5  -1   2 2746.83  145.89
   5  -1   2 2502.85  145.59
   5  -1   2 3122.79  148.19
   5  -1   2 2784.52  145.69
   5  -1   2 2968.20  147.49
   5  -1   2 2649.33  147.59
   5  -1   2 2537.35  145.49
   5   1   2 2535.55  146.49
   5   1   2 2634.24  145.59
   5   1   2 2678.03  145.69
   5   1   2 2749.02  147.39
  -5   1  -2 2653.93  145.49
  -5   1  -2 2654.53  145.89
   5   1   2 2656.13  147.39
   6  -1   2  596.54   33.60
   6  -1   2  559.14   33.70
   6  -1   2  566.14   36.00
   6  -1   2  560.64   33.10
   6  -1   2  558.84   33.40
   6  -1   2  603.04   36.70
   6  -1   2  587.54   35.00
  -6   1  -2  558.14   33.20
   6   1   2  600.04   35.90
   6   1   2  576.14   33.60
  -6   1  -2  583.84   33.70
   6   1   2  609.14   34.40
   6   1   2  602.34   35.80
   6   1   2  615.34   33.50
   7  -1   2    2.30    4.30
   7  -1   2    0.70    4.20
   7  -1   2    9.20    3.80
   7  -1   2   -0.60    6.40
   7  -1   2    5.80    3.50
   7  -1   2    4.60    6.30
   7  -1   2    2.40    4.90
   7   1   2    0.50    5.80
  -7   1  -2    2.10    4.50
   7   1   2    6.00    4.20
   7   1   2    0.40    3.90
   7   1   2   -2.40    5.00
   7   1   2    2.30    5.00
   7   1   2   -3.40    5.90
  -7   1  -2    2.00    4.30
   8  -1   2   33.20    6.80
   8  -1   2   47.50    6.90
   8  -1   2   26.40    7.30
   8  -1   2   29.80    8.70
   8  -1   2   27.30   10.50
   8  -1   2   40.50    6.30
   8  -1   2   29.80    5.60
   8   1   2   32.00    6.20
   8   1   2   26.00    8.20
   8   1   2   40.90    8.00
  -8   1  -2   36.10    6.00
   8   1   2   43.10    7.20
   8   1   2   30.00    6.70
   8   1   2   38.20    9.30
   9  -1   2  187.68   14.10
   9  -1   2  206.18   18.90
   9  -1   2  159.28   14.20
   9  -1   2  155.68   18.30
   9  -1   2  194.18   15.40
   9   1   2  154.18   14.90
   9   1   2  173.58   18.20
   9   1   2  161.98   14.10
   9   1   2  152.18   13.70
   9   1   2  145.69   13.60
   9   1   2  162.58   17.90
  10  -1   2   62.89   12.10
  10  -1   2   73.69    9.20
  10  -1   2   62.19   10.00
  10  -1   2   59.79   10.30
  10  -1   2   63.39   12.60
  10  -1   2   66.49    9.50
  10   1   2   45.00    8.10
  10   1   2   60.89   13.30
  10   1   2   62.09   12.60
  10   1   2   60.49   12.20
  10   1   2   67.99    9.10
  10   1   2   41.80   11.70
  11  -2  -2   26.40    7.30
  11  -2  -2   17.80    9.70
 -11  -2   2    7.80    5.00
  11  -2  -2   11.90   10.00
 -11  -2   2   24.60    9.10
  11  -2  -2   20.20    8.00
  11  -2  -2   21.70    8.30
  11   2  -2    7.60   10.70
  11   2  -2   18.90   12.10
 -11   2   2   18.90    8.70
  11   2  -2   32.30    8.20
  11   2  -2   25.10    7.90
  11   2  -2   23.90    8.40
  10  -2  -2  795.92   49.90
  10  -2  -2  822.72   50.09
  10  -2  -2  824.62   52.39
  10  -2  -2  741.53   48.30
  10  -2  -2  709.43   51.59
  10  -2  -2  873.01   50.39
 -10  -2   2  935.11   50.79
  10   2  -2  858.51   53.19
  10   2  -2  741.43   52.19
  10   2  -2  796.12   49.80
 -10   2   2  909.21   50.69
  10   2  -2  874.41   50.29
  10   2  -2  823.02   49.80
  -9  -2   2    0.10    6.30
   9  -2  -2    1.50    5.50
  -9  -2   2   12.60    8.50
  -9  -2   2    3.90    6.10
   9  -2  -2   -0.30    6.20
   9  -2  -2    0.70    7.90
  -9  -2   2   -1.20    5.20
   9  -2  -2   -9.60    5.20
   9  -2  -2   -6.60    5.80
  -9  -2   2   -2.80    6.20
   9  -2  -2    5.10    7.70
   9  -2  -2    0.40    7.20
  -9  -2   2   -1.90    5.00
  -9   2   2    4.80    4.70
   9   2  -2   -2.70    5.40
  -9   2   2    0.70    4.40
  -9   2   2    5.10    5.80
  -9   2   2   -4.40    7.80
  -9   2   2   -0.50    6.40
   9   2  -2   -3.30    6.10
   9   2  -2   -2.80    6.30
   9   2  -2    1.40    7.90
   9   2  -2   10.80    6.10
  -9   2   2    1.00    5.30
   9   2  -2   -0.70    7.60
   8  -2  -2  743.03   46.50
   8  -2  -2  718.03   44.90
   8  -2  -2  805.82   44.60
  -8  -2   2  766.72   45.10
  -8  -2   2  770.22   45.20
  -8  -2   2  741.63   46.60
  -8  -2   2  781.92   46.70
   8  -2  -2  787.32   45.40
  -8  -2   2  717.53   44.00
  -8  -2   2  753.92   44.20
   8  -2  -2  797.22   45.40
   8  -2  -2  697.63   46.20
   8  -2  -2  803.62   45.50
  -8   2   2  691.73   44.90
   8   2  -2  767.12   45.00
   8   2  -2  745.83   46.60
   8   2  -2  744.53   45.10
  -8   2   2  741.73   44.50
   8   2  -2  730.53   45.00
   8   2  -2  697.93   46.40
  -8   2   2  776.82   46.90
  -8   2   2  783.32   44.40
  -8   2   2  731.53   45.40
  -8   2   2  751.92   46.60
   8   2  -2  748.33   44.80
  -7  -2   2    4.10    6.30
   7  -2  -2   -0.80    6.50
   7  -2  -2    2.70    5.30
   7  -2  -2   -1.00    4.80
  -7  -2   2    4.90    5.10
   7  -2  -2    0.40    4.90
  -7  -2   2   -2.10    4.90
   7  -2  -2    6.80    4.60
   7  -2  -2    0.80    4.90
  -7  -2   2    3.90    5.10
  -7  -2   2    9.80    5.80
   7  -2  -2    3.60    5.40
  -7  -2   2    5.90    4.70
  -7   2   2    5.50    6.60
   7   2  -2    3.40    5.10
  -7   2   2    7.90    5.00
  -7   2   2   -1.40    5.60
  -7   2   2    5.60    5.20
   7   2  -2    7.20    4.90
   7   2  -2    2.90    9.80
   7   2  -2    6.20    5.30
  -7   2   2   -0.80    4.90
  -7   2   2    1.70    4.60
   7   2  -2    0.30    4.60
   7   2  -2    3.40    6.70
  -6  -2   2   85.89   10.60
   6  -2  -2   97.89   10.30
  -6  -2   2   90.89    9.20
   6  -2  -2   85.09    9.40
   6  -2  -2   90.89   10.50
  -6  -2   2   81.09    9.10
  -6  -2   2   84.79   10.50
   6  -2  -2   92.49   16.00
   6  -2  -2   92.39    9.60
   6  -2  -2   82.69    9.60
  -6  -2   2   78.69    9.90
   6  -2  -2  100.99    9.50
   6   2  -2   86.99   11.40
   6   2  -2   86.19    9.70
  -6   2   2   97.79   10.50
  -6   2   2   90.99    9.30
   6   2  -2   95.69   10.10
  -6   2   2   82.89    9.60
   6   2  -2   80.09   10.70
  -6   2   2   86.39   10.80
   6   2  -2   84.39    9.80
  -6   2   2   89.59    9.80
   6   2  -2   95.19    9.60
  -6   2   2   86.89   10.00
   5  -2  -2  533.65   32.60
   5  -2  -2  483.35   30.70
   5  -2  -2  482.15   30.30
  -5  -2   2  515.55   31.10
   5  -2  -2  557.14   30.30
  -5  -2   2  520.25   30.40
  -5  -2   2  493.65   30.00
   5  -2  -2  501.95   34.20
   5  -2  -2  485.45   30.30
  -5  -2   2  516.95   32.90
   5  -2  -2  498.25   30.10
  -5   2   2  535.65   30.60
   5   2  -2  499.25   30.40
  -5   2   2  463.65   30.10
   5   2  -2  529.65   30.60
   5   2  -2  490.95   31.30
  -5   2   2  508.35   30.80
  -5   2   2  472.65   30.30
   5   2  -2  589.54   31.70
  -5   2   2  513.75   30.40
   5   2  -2  490.15   30.20
  -5   2   2  506.45   29.90
  -5   2   2  468.65   30.60
   5   2  -2  500.15   30.30
  -4  -2   2 1854.21  100.69
   4  -2  -2 1828.42  100.79
   4  -2  -2 1824.42  100.49
   4  -2  -2 1802.22  100.89
   4  -2  -2 1881.51  100.59
   4  -2  -2 1776.42  101.09
  -4  -2   2 1779.32  100.39
  -4  -2   2 1885.31  100.79
  -4  -2   2 1925.61  100.99
   4  -2  -2 1956.00  100.89
  -4  -2   2 1742.53  100.99
  -4  -2   2 1838.02  101.19
  -4   2   2 1870.51  100.49
  -4   2   2 1886.21  102.19
  -4   2   2 1745.03  100.79
   4   2  -2 1987.70  101.79
   4   2  -2 1774.52  100.59
   4   2  -2 1618.64  100.29
  -4   2   2 2012.80  101.29
  -4   2   2 1751.52  100.79
   4   2  -2 1843.92  100.79
  -4   2   2 1835.42  100.79
   4   2  -2 1922.91  101.69
   4   2  -2 1878.71  100.89
   3  -2  -2    8.00    3.20
   3  -2  -2    6.40    3.00
  -3  -2   2    9.10    4.20
   3  -2  -2   10.90    3.40
   3  -2  -2   13.50    4.20
   3  -2  -2   14.10    3.80
  -3  -2   2    8.60    3.70
  -3  -2   2    9.40    3.60
  -3  -2   2   13.80    4.20
  -3  -2   2   11.70    4.50
  -3  -2   2    9.10    3.60
  -3  -2   2   12.80    3.80
   3  -2  -2    7.10    3.50
   3  -2  -2   12.40    3.60
  -3   2   2   16.20    3.90
   3   2  -2    7.60    4.90
  -3   2   2   15.50    4.00
   3   2  -2   11.90    5.00
   3   2  -2   14.30    3.70
  -3   2   2   12.10    3.50
  -3   2   2    9.30    3.50
   3   2  -2    8.70    3.30
  -3   2   2    9.90    3.80
  -3   2   2   11.50    3.40
   3   2  -2   14.70    4.20
  -3   2   2   10.80    3.60
   2  -2  -2 1593.54   76.09
  -2  -2   2 1411.06   75.39
  -2  -2   2 1340.57   74.59
  -2  -2   2 1354.76   75.59
   2  -2  -2 1447.66   75.49
  -2  -2   2 1313.57   75.09
  -2  -2   2 1274.47   75.19
  -2  -2   2 1403.46   75.19
   2  -2  -2 1336.37   75.29
   2  -2  -2 1307.37   75.29
   2  -2  -2 1325.17   75.09
  -2  -2   2 1322.47   75.59
   2  -2  -2 1264.27   75.09
   2  -2  -2 1423.66   75.19
  -2   2   2 1334.57   75.19
   2   2  -2 1444.06   75.69
   2   2  -2 1277.77   75.09
  -2   2   2 1447.86   75.19
   2   2  -2 1398.16   75.19
   2   2  -2 1536.15   75.79
   2   2  -2 1450.75   75.39
  -2   2   2 1493.95   75.39
  -2   2   2 1493.15   75.99
  -2   2   2 1312.37   75.19
   2   2  -2 1275.67   75.19
  -2   2   2 1362.96   75.19
   1  -2  -2    9.80    2.50
   1  -2  -2   10.50    2.70
   1  -2  -2   16.10    3.00
  -1  -2   2    9.90    2.70
   1  -2  -2   11.70    3.90
   1  -2  -2   12.90    2.70
  -1  -2   2   11.60    2.80
  -1  -2   2   10.50    2.80
   1  -2  -2   14.70    2.60
  -1  -2   2   14.60    3.40
  -1  -2   2    9.00    2.70
   1  -2  -2   14.20    3.30
  -1   2   2   11.10    3.50
   1   2  -2    9.10    2.70
  -1   2   2    9.90    2.50
   1   2  -2   14.90    3.10
  -1   2   2   12.70    2.60
   1   2  -2    8.30    2.60
  -1   2   2   10.70    2.60
  -1   2   2   12.10    2.80
   1   2  -2   11.00    3.10
  -1   2   2   11.10    2.70
  -1   2   2   11.60    3.70
   0  -2  -2   15.10    2.30
   0  -2   2    6.30    2.70
   0  -2   2    5.90    2.80
   0  -2  -2   12.80    2.10
   0  -2   2    5.80    2.20
   0  -2  -2   10.10    3.60
   0  -2  -2   13.80    2.40
   0  -2   2    4.30    2.90
   0  -2  -2   11.40    2.10
   0  -2   2    7.70    2.20
   0  -2  -2   13.90    2.10
   0  -2   2    9.20    2.40
   0  -2   2    8.60    2.40
   0   2   2    7.60    2.20
   0   2   2    9.00    2.20
   0   2   2   10.00    2.10
   0   2   2    9.60    1.80
   0   2   2    6.90    3.50
   0   2  -2   14.00    2.60
   0   2   2    8.60    2.00
   0   2  -2   15.60    3.00
   0   2  -2   11.00    3.30
   0   2  -2   12.90    2.30
   0   2  -2   12.50    3.10
   1  -2   2 1566.34   82.89
   1  -2   2 1628.44   83.99
  -1  -2  -2 1581.54   83.79
   1  -2   2 1380.76   82.69
   1  -2   2 1350.46   82.69
   1  -2   2 1439.86   82.79
  -1   2  -2 1614.24   83.19
   1   2   2 1610.44   82.39
  -1   2  -2 1544.95   83.89
   1   2   2 1716.43   84.19
   1   2   2 1494.55   82.79
   1   2   2 1523.95   82.39
  -1   2  -2 1410.76   83.49
  -1   2  -2 1553.34   82.69
  -1   2  -2 1606.34   82.89
   1   2   2 1615.04   82.89
  -1   2  -2 1519.25   82.89
   2  -2   2  863.51   45.30
   2  -2   2  895.91   46.70
   2  -2   2  810.12   45.20
   2  -2   2  779.52   45.10
   2  -2   2  809.42   45.20
   2   2   2  891.81   46.40
   2   2   2  819.52   45.60
   2   2   2  806.52   45.60
  -2   2  -2  813.32   45.20
  -2   2  -2  878.41   45.30
  -2   2  -2  769.12   46.40
  -2   2  -2  816.22   45.00
  -2   2  -2  827.12   45.00
   3  -2   2  179.18   11.10
   3  -2   2  168.58   11.10
   3  -2   2  180.38   12.90
   3  -2   2  183.28   11.10
   3  -2   2  173.68   12.60
   3  -2   2  176.28   11.10
   3  -2   2  188.28   12.90
   3   2   2  174.08   12.00
  -3   2  -2  170.98   10.70
  -3   2  -2  169.08   11.10
  -3   2  -2  177.98   10.80
  -3   2  -2  171.38   12.80
   3   2   2  185.48   12.20
   3   2   2  189.08   12.50
  -3   2  -2  189.58   11.20
   4  -2   2  579.64   36.50
   4  -2   2  590.94   33.70
   4  -2   2  619.14   33.80
   4  -2   2  567.74   35.40
   4  -2   2  637.14   35.60
   4  -2   2  567.74   33.70
   4  -2   2  575.54   33.70
   4   2   2  596.04   33.40
  -4   2  -2  597.24   35.50
   4   2   2  632.84   34.90
  -4   2  -2  606.44   33.50
   4   2   2  640.84   35.10
  -4   2  -2  626.74   33.80
  -4   2  -2  598.64   33.20
   4   2   2  591.54   34.40
   4   2   2  618.04   33.40
   4   2   2  590.04   34.90
  -4   2  -2  600.54   33.70
   5  -2   2  159.78   14.00
   5  -2   2  195.28   13.70
   5  -2   2  159.08   11.50
   5  -2   2  167.28   11.40
   5  -2   2  161.38   11.30
   5  -2   2  153.78   11.30
   5  -2   2  160.28   13.80
  -5   2  -2  167.78   11.40
  -5   2  -2  161.68   13.60
  -5   2  -2  173.98   11.70
   5   2   2  168.98   13.40
   5   2   2  166.88   12.00
   5   2   2  165.08   11.30
  -5   2  -2  163.78   10.90
   5   2   2  163.48   11.10
   5   2   2  164.08   13.10
   5   2   2  184.38   12.80
   6  -2   2  840.32   46.60
   6  -2   2  798.72   50.39
   6  -2   2  785.72   48.80
   6  -2   2  837.02   46.40
   6  -2   2  814.42   48.40
   6  -2   2  794.12   46.70
   6  -2   2  839.52   46.60
   6   2   2  803.12   46.40
   6   2   2  826.92   47.50
  -6   2  -2  881.81   46.50
   6   2   2  785.12   50.19
   6   2   2  894.71   47.10
  -6   2  -2  889.01   49.00
  -6   2  -2  805.72   46.90
   6   2   2  837.72   46.50
   6   2   2  783.92   48.30
   7  -2   2  811.32   47.70
   7  -2   2  846.62   50.79
   7  -2   2  833.72   47.50
   7  -2   2  808.72   48.10
   7  -2   2  808.82   49.50
   7  -2   2  855.01   48.00
   7  -2   2  801.22   50.49
   7   2   2  859.61   48.10
  -7   2  -2  914.41   48.20
   7   2   2  888.41   50.39
  -7   2  -2  871.71   48.20
   7   2   2  864.81   47.80
   7   2   2  820.12   47.70
   7   2   2  839.32   48.60
   7   2   2  800.82   52.59
   8  -2   2   44.00    8.50
   8  -2   2   42.50    7.10
   8  -2   2   39.50    6.90
   8  -2   2   35.20    9.40
   8  -2   2   35.90    9.40
   8  -2   2   46.90    6.90
   8  -2   2   34.10    6.20
   8   2   2   29.50    8.30
   8   2   2   38.60    8.80
   8   2   2   41.90    6.60
  -8   2  -2   47.70    7.40
  -8   2  -2   41.40    6.60
   8   2   2   33.60    7.10
   8   2   2   35.70    6.50
   9  -2   2  126.89   13.70
   9  -2   2  129.49   13.00
   9  -2   2  123.19   16.40
   9  -2   2  128.89   16.60
   9  -2   2  149.88   12.80
   9  -2   2  123.69   13.90
   9   2   2  113.59   12.20
   9   2   2  126.79   11.90
   9   2   2  140.39   16.90
   9   2   2  118.99   12.20
   9   2   2  147.59   16.40
  -9   2  -2  130.39   12.80
   9   2   2  133.99   12.10
  10  -2   2  543.35   34.10
  10  -2   2  578.64   34.80
  10  -2   2  471.55   35.20
  10  -2   2  596.24   35.20
  10  -2   2  619.84   39.50
  10  -2   2  602.84   39.40
  10   2   2  558.84   33.60
  10   2   2  576.74   38.40
  10   2   2  516.95   33.90
 -10   2  -2  583.44   34.30
  10   2   2  500.95   37.40
  10   2   2  550.34   38.10
  11  -3  -2  243.58   21.10
  11  -3  -2  278.97   26.90
  11  -3  -2  241.08   21.20
  11  -3  -2  252.27   24.70
 -11  -3   2  233.78   21.30
  11  -3  -2  279.17   28.80
  11   3  -2  221.98   19.60
  11   3  -2  270.37   20.80
  11   3  -2  223.38   24.30
 -11   3   2  259.07   21.50
  11   3  -2  211.68   24.70
  11   3  -2  246.68   20.80
  10  -3  -2  363.46   28.50
  10  -3  -2  297.37   23.80
  10  -3  -2  284.57   26.20
  10  -3  -2  306.17   23.60
 -10  -3   2  326.67   24.00
  10  -3  -2  300.87   26.10
  10  -3  -2  256.57   23.10
  10   3  -2  314.27   23.30
 -10   3   2  319.67   24.00
 -10   3   2  306.17   23.10
  10   3  -2  309.27   23.40
  10   3  -2  324.67   23.40
  10   3  -2  365.36   28.00
  10   3  -2  307.77   27.10
  -9  -3   2  533.55   34.10
  -9  -3   2  490.85   32.80
  -9  -3   2  536.35   35.90
   9  -3  -2  476.25   34.20
   9  -3  -2  603.84   37.10
   9  -3  -2  533.45   34.30
   9  -3  -2  599.64   34.40
   9  -3  -2  541.35   34.80
  -9  -3   2  526.85   34.50
  -9  -3   2  519.55   33.10
   9  -3  -2  485.25   39.20
  -9  -3   2  615.44   37.30
   9  -3  -2  561.04   36.20
  -9   3   2  570.24   33.80
  -9   3   2  464.05   36.60
   9   3  -2  541.75   34.40
  -9   3   2  517.45   34.20
  -9   3   2  459.75   32.70
  -9   3   2  583.14   35.30
  -9   3   2  539.55   36.60
   9   3  -2  523.05   34.20
   9   3  -2  556.64   35.50
   9   3  -2  515.25   37.30
   9   3  -2  572.44   34.50
   9   3  -2  560.14   37.00
   8  -3  -2   49.80   10.60
  -8  -3   2   35.00    7.30
   8  -3  -2   40.70    8.10
   8  -3  -2   28.20    8.50
  -8  -3   2   43.70    8.50
   8  -3  -2   34.40    7.80
   8  -3  -2   39.10    7.70
   8  -3  -2   44.10    7.90
   8  -3  -2   37.40    7.90
  -8  -3   2   44.60    7.90
  -8  -3   2   40.70    8.70
  -8  -3   2   45.70    9.90
  -8  -3   2   36.80    7.20
  -8   3   2   41.90    9.20
  -8   3   2   50.99    9.50
   8   3  -2   37.80    7.70
   8   3  -2   28.60    8.60
   8   3  -2   33.70    7.70
  -8   3   2   31.80    7.10
  -8   3   2   50.69    9.20
   8   3  -2   41.50    7.50
  -8   3   2   40.80    7.50
   8   3  -2   36.00   10.00
  -8   3   2   62.99   10.30
   7  -3  -2  517.75   28.80
  -7  -3   2  458.05   28.70
  -7  -3   2  467.85   27.80
   7  -3  -2  438.36   28.40
   7  -3  -2  424.86   28.70
  -7  -3   2  481.75   27.90
   7  -3  -2  430.56   28.10
   7  -3  -2  407.16   29.30
  -7  -3   2  467.85   29.90
  -7  -3   2  467.35   29.70
   7  -3  -2  457.35   33.00
   7  -3  -2  456.95   28.80
  -7  -3   2  449.26   28.60
  -7   3   2  396.66   28.50
   7   3  -2  447.86   28.20
  -7   3   2  437.76   29.40
   7   3  -2  388.06   28.00
   7   3  -2  459.85   30.20
  -7   3   2  448.16   28.20
   7   3  -2  483.65   28.70
  -7   3   2  394.66   28.70
  -7   3   2  448.76   27.90
  -7   3   2  454.05   28.90
   7   3  -2  453.65   28.50
   7   3  -2  376.86   31.50
   6  -3  -2  458.35   28.90
  -6  -3   2  465.75   28.40
   6  -3  -2  414.06   32.70
  -6  -3   2  468.85   28.30
  -6  -3   2  472.65   29.80
  -6  -3   2  452.05   29.80
   6  -3  -2  463.85   28.60
   6  -3  -2  477.85   29.70
   6  -3  -2  430.66   28.80
   6  -3  -2  483.95   30.90
   6  -3  -2  551.54   35.50
  -6  -3   2  463.55   29.00
   6   3  -2  455.85   30.10
   6   3  -2  481.45   28.80
   6   3  -2  483.75   29.00
  -6   3   2  459.15   29.10
   6   3  -2  456.75   29.90
   6   3  -2  417.06   28.40
   6   3  -2  501.65   29.30
  -6   3   2  436.66   28.80
  -6   3   2  461.55   28.30
  -6   3   2  497.75   29.70
  -6   3   2  498.95   29.60
  -6   3   2  457.75   29.50
  -5  -3   2  783.42   45.40
   5  -3  -2  818.42   45.40
   5  -3  -2  819.32   46.00
   5  -3  -2  790.32   45.40
   5  -3  -2  830.52   46.10
   5  -3  -2  816.32   47.40
   5  -3  -2  777.52   45.50
   5  -3  -2  664.23   45.20
  -5  -3   2  762.32   46.00
  -5  -3   2  835.62   45.70
  -5  -3   2  732.03   48.20
   5   3  -2  786.02   45.40
  -5   3   2  791.62   45.40
   5   3  -2  815.12   46.70
  -5   3   2  750.92   45.70
   5   3  -2  808.12   45.60
  -5   3   2  836.62   45.90
  -5   3   2  866.21   46.30
  -5   3   2  768.52   45.60
  -5   3   2  766.62   45.10
   5   3  -2  823.82   45.40
   5   3  -2  814.12   46.80
   5   3  -2  778.32   45.60
  -4  -3   2  734.63   41.30
   4  -3  -2  745.03   41.90
   4  -3  -2  745.13   41.60
   4  -3  -2  680.43   41.80
  -4  -3   2  622.24   41.90
  -4  -3   2  693.03   42.10
   4  -3  -2  696.63   41.60
   4  -3  -2  667.03   41.40
   4  -3  -2  790.12   42.50
   4  -3  -2  700.43   41.50
  -4  -3   2  737.73   41.80
  -4  -3   2  726.03   41.60
  -4  -3   2  698.73   41.60
  -4   3   2  725.53   41.80
   4   3  -2  766.42   43.30
  -4   3   2  852.41   43.40
   4   3  -2  686.03   41.30
  -4   3   2  727.73   41.50
  -4   3   2  736.63   41.50
  -4   3   2  730.73   41.80
   4   3  -2  758.02   41.70
   4   3  -2  754.52   41.70
  -4   3   2  720.63   41.70
   4   3  -2  860.91   43.80
  -4   3   2  695.43   41.70
   4   3  -2  753.22   41.70
   3  -3  -2  571.34   35.00
  -3  -3   2  680.73   35.30
  -3  -3   2  709.93   37.50
  -3  -3   2  651.53   35.70
   3  -3  -2  657.23   35.20
  -3  -3   2  605.24   34.90
  -3  -3   2  641.84   35.70
   3  -3  -2  682.63   35.90
   3  -3  -2  554.54   34.80
   3  -3  -2  623.34   35.10
   3  -3  -2  606.14   35.10
   3  -3  -2  539.75   34.70
   3   3  -2  602.84   35.60
  -3   3   2  637.64   35.10
   3   3  -2  574.94   35.50
  -3   3   2  619.14   34.90
   3   3  -2  575.44   35.00
   3   3  -2  636.54   35.20
   3   3  -2  611.94   36.20
  -3   3   2  667.73   36.00
  -3   3   2  562.94   34.80
  -3   3   2  629.24   35.10
  -3   3   2  553.84   34.90
  -3   3   2  575.74   35.00
   3   3  -2  628.84   35.00
  -2  -3   2   73.59    7.10
   2  -3  -2  103.59    7.40
  -2  -3   2   76.69    6.90
   2  -3  -2  103.69    8.30
   2  -3  -2   87.79    7.00
  -2  -3   2   76.49    7.10
   2  -3  -2   85.49    7.40
   2  -3  -2   93.49    7.30
  -2  -3   2   81.19    7.00
   2  -3  -2   88.89    6.90
  -2  -3   2   94.79    8.00
  -2  -3   2   81.29    6.20
  -2  -3   2   90.99    7.40
   2  -3  -2   93.89    7.10
   2   3  -2   73.39    6.90
  -2   3   2   87.09    7.10
  -2   3   2   86.19    7.30
  -2   3   2   85.89    7.30
   2   3  -2   72.49    7.10
   2   3  -2   93.59    7.50
  -2   3   2   87.49    7.20
  -2   3   2   88.09    8.20
   2   3  -2   90.19    7.70
  -2   3   2   79.29    7.00
  -2   3   2   89.49    6.90
   2   3  -2   76.99    7.20
   2   3  -2   79.49    6.90
  -1  -3   2 1444.06   76.69
   1  -3  -2 1595.14   78.09
  -1  -3   2 1320.57   76.49
  -1  -3   2 1475.45   76.69
   1  -3  -2 1373.36   76.49
  -1  -3   2 1353.66   76.49
   1  -3  -2 1317.57   76.39
  -1  -3   2 1384.86   76.69
  -1  -3   2 1421.86   76.69
   1  -3  -2 1421.26   76.59
  -1  -3   2 1416.66   76.59
   1  -3  -2 1379.96   76.39
   1  -3  -2 1373.96   76.39
   1  -3  -2 1302.37   76.39
  -1   3   2 1464.15   76.49
   1   3  -2 1391.96   76.49
  -1   3   2 1575.74   77.89
  -1   3   2 1424.76   76.59
   1   3  -2 1319.37   76.59
  -1   3   2 1564.04   76.29
  -1   3   2 1471.55   76.49
   1   3  -2 1428.06   76.59
  -1   3   2 1427.96   76.59
   1   3  -2 1280.57   76.39
  -1   3   2 1382.46   76.19
   1   3  -2 1426.26   76.59
   1   3  -2 1373.16   76.69
   0  -3   2 6629.34  347.47
   0  -3   2 6031.20  347.97
   0  -3  -2 6621.64  346.77
   0  -3   2 5989.00  347.37
   0  -3   2 7043.50  347.87
   0  -3  -2 6854.51  347.37
   0  -3   2 6507.75  347.57
   0  -3  -2 6687.03  347.27
   0  -3   2 6278.07  347.67
   0  -3   2 6601.14  347.57
   0  -3  -2 6903.11  349.07
   0  -3  -2 6584.54  347.27
   0  -3  -2 5920.51  347.27
   0   3  -2 6868.71  347.87
   0   3  -2 6068.69  347.37
   0   3  -2 6970.00  347.67
   0   3  -2 6439.46  348.07
   0   3   2 6389.36  347.27
   0   3  -2 6196.28  347.57
   0   3   2 6715.83  346.87
   0   3   2 6695.93  348.77
   0   3   2 6473.55  347.27
   0   3  -2 6308.97  347.77
   0   3  -2 6473.85  347.47
   0   3   2 6186.48  347.27
   0   3   2 6632.64  347.37
   1  -3   2   51.39    5.20
  -1  -3  -2   70.69    4.90
  -1  -3  -2   66.49    4.80
  -1  -3  -2   55.99    6.60
   1  -3   2   56.29    5.20
   1  -3   2   52.49    5.30
   1  -3   2   57.19    6.10
   1  -3   2   56.19    6.40
  -1  -3  -2   60.59    4.30
   1  -3   2   41.20    5.70
  -1  -3  -2   68.79    4.50
   1  -3   2   62.59    5.20
  -1   3  -2   54.39    6.20
  -1   3  -2   61.39    5.20
  -1   3  -2   57.99    6.50
   1   3   2   59.99    4.60
   1   3   2   52.29    6.70
  -1   3  -2   58.29    5.10
  -1   3  -2   58.69    5.40
   1   3   2   58.09    4.50
   1   3   2   59.99    4.70
   1   3   2   62.59    4.70
   2  -3   2 3158.28  170.08
  -2  -3  -2 3329.87  169.48
   2  -3   2 3144.39  170.88
  -2  -3  -2 3363.36  170.78
   2  -3   2 3168.18  170.68
   2  -3   2 3169.08  171.28
   2  -3   2 2943.11  169.88
  -2   3  -2 2933.41  171.08
   2   3   2 3238.28  171.08
  -2   3  -2 3005.50  170.28
   2   3   2 3189.88  169.48
   2   3   2 3183.78  169.38
  -2   3  -2 3177.18  170.08
  -2   3  -2 3053.49  169.78
   2   3   2 3177.08  169.38
   2   3   2 3151.48  169.98
  -2   3  -2 3300.17  169.88
   2   3   2 3328.67  170.08
   3  -3   2  290.97   16.90
   3  -3   2  304.17   18.70
   3  -3   2  260.77   17.40
   3  -3   2  281.17   16.90
   3  -3   2  260.57   19.50
  -3   3  -2  279.87   16.50
   3   3   2  269.47   17.20
   3   3   2  291.87   16.20
   3   3   2  275.47   16.10
  -3   3  -2  290.97   17.30
   3   3   2  268.07   17.20
   3   3   2  290.37   18.00
  -3   3  -2  266.97   16.90
  -3   3  -2  306.87   18.80
  -3   3  -2  298.47   16.70
   4  -3   2  134.59    9.90
   4  -3   2  134.69   13.80
   4  -3   2  139.39    9.80
   4  -3   2  134.59    9.70
   4  -3   2  138.39   11.90
   4  -3   2  127.99   11.40
   4  -3   2  141.59    9.90
  -4   3  -2  129.19   11.70
   4   3   2  136.39   10.70
  -4   3  -2  146.59   10.00
   4   3   2  143.39    9.10
  -4   3  -2  146.79    9.50
   4   3   2  129.99   10.70
   4   3   2  143.19   10.90
  -4   3  -2  140.39    9.30
  -4   3  -2  138.79   10.00
   4   3   2  133.79    9.10
   4   3   2  147.49   10.20
   5  -3   2  891.21   47.90
   5  -3   2  891.91   49.90
   5  -3   2  803.62   47.70
   5  -3   2  787.52   49.50
   5  -3   2  828.72   47.70
   5   3   2  883.91   47.50
   5   3   2  849.02   49.00
  -5   3  -2  862.41   50.99
  -5   3  -2  841.32   47.10
   5   3   2  850.11   48.50
   5   3   2  861.61   47.60
  -5   3  -2  846.12   47.60
  -5   3  -2  881.11   47.80
   5   3   2  854.61   47.90
  -5   3  -2  899.41   50.09
   6  -3   2 1720.93   98.39
   6  -3   2 1929.91   98.49
   6  -3   2 1721.53   98.49
   6  -3   2 1754.12  100.59
   6  -3   2 1629.24  100.09
   6  -3   2 1674.73  100.59
   6  -3   2 1748.03   98.39
   6   3   2 1844.72   98.39
  -6   3  -2 1742.13   98.29
   6   3   2 1814.92   98.09
   6   3   2 1760.52   98.99
  -6   3  -2 1766.92   97.49
   6   3   2 1865.41  100.19
  -6   3  -2 1826.92   97.99
  -6   3  -2 1766.92   98.69
   6   3   2 1907.11   98.59
   6   3   2 2008.80  102.09
  -6   3  -2 1958.70  101.89
   7  -3   2  141.09   12.20
   7  -3   2  138.29   20.20
   7  -3   2  142.29   11.30
   7  -3   2  136.99   11.50
   7  -3   2  134.09   15.00
   7  -3   2  153.48   14.90
   7  -3   2  143.59   11.60
  -7   3  -2  131.09   10.00
   7   3   2  139.69   11.20
   7   3   2  141.39   14.70
   7   3   2  138.89   14.20
   7   3   2  135.29   11.00
  -7   3  -2  141.29   11.40
   7   3   2  137.39   12.00
  -7   3  -2  140.79   12.20
  -7   3  -2  147.29   14.60
   7   3   2  150.98   11.70
   8  -3   2   44.00    9.10
   8  -3   2   62.59   10.30
   8  -3   2   69.69   11.20
   8  -3   2   64.29    8.10
   8  -3   2   60.59    8.60
   8  -3   2   66.89    8.80
   8  -3   2   73.99    8.50
   8   3   2   65.99    8.20
   8   3   2   65.59    8.30
  -8   3  -2   74.49    8.70
   8   3   2   70.39   11.10
   8   3   2   71.49    9.00
   8   3   2   52.39    9.70
   8   3   2   72.19    8.30
  -8   3  -2   56.39    8.50
   9  -3   2  123.69   15.90
   9  -3   2  126.39   12.80
   9  -3   2  133.79   16.60
   9  -3   2  107.39   14.00
   9  -3   2  138.49   16.20
   9  -3   2  127.19   13.30
   9   3   2  118.39   15.40
  -9   3  -2  133.19   11.70
   9   3   2   96.19   11.50
   9   3   2  125.39   11.30
   9   3   2  116.39   11.60
  -9   3  -2  120.79   12.50
   9   3   2  126.69   10.70
  10  -3   2   20.60    7.40
  10  -3   2   18.00    9.40
  10  -3   2   20.40    9.40
  10  -3   2   12.80    8.00
  10  -3   2   11.60    6.60
  10  -3   2   25.50    6.90
  10   3   2   10.30    9.40
  10   3   2    9.50    8.40
  10   3   2   11.70    8.10
 -10   3  -2   16.20    7.00
  10   3   2   15.30    6.10
 -10   3  -2    6.80    5.90
  11  -4  -2   69.79   11.30
  11  -4  -2   83.49   12.30
 -11  -4   2   80.79   17.80
  11  -4  -2   99.49   13.30
  11  -4  -2   65.19   14.90
  11  -4  -2   73.79   12.00
  11   4  -2   47.00   13.40
  11   4  -2   82.29   12.00
  11   4  -2   85.09   12.30
 -11   4   2   81.59   13.10
  11   4  -2   76.99   14.90
  11   4  -2   99.29   12.30
 -11   4   2   57.09   10.70
 -10  -4   2  195.48   18.30
  10  -4  -2  205.18   18.90
  10  -4  -2  224.88   21.80
 -10  -4   2  152.58   15.70
  10  -4  -2  245.78   21.70
  10  -4  -2  213.38   18.60
  10  -4  -2  212.28   18.60
  10  -4  -2  245.28   19.50
  10   4  -2  214.88   18.30
  10   4  -2  211.08   18.10
  10   4  -2  179.28   17.80
 -10   4   2  212.18   19.30
  10   4  -2  193.78   21.50
 -10   4   2  190.98   18.60
  10   4  -2  189.28   22.10
   9  -4  -2   25.60    7.70
  -9  -4   2   21.00    5.80
  -9  -4   2   26.00   11.50
  -9  -4   2   38.70    8.60
   9  -4  -2   27.10    8.30
   9  -4  -2   20.20    9.20
  -9  -4   2   13.20    7.80
   9  -4  -2   40.30    8.70
   9  -4  -2   20.50    7.60
   9  -4  -2   18.20    9.60
  -9  -4   2   28.40    7.10
  -9  -4   2   31.20    7.00
   9  -4  -2   35.90    8.00
  -9   4   2   27.00    9.70
  -9   4   2   17.50    6.50
  -9   4   2   19.10    6.00
  -9   4   2   17.50    6.20
   9   4  -2   24.30    7.80
   9   4  -2   38.30    7.80
   9   4  -2   25.30    9.00
  -9   4   2   28.80    8.90
   9   4  -2   28.60    9.00
   9   4  -2   47.50   12.30
   9   4  -2   37.40    8.20
  -9   4   2   25.90    8.00
  -8  -4   2  725.63   43.00
   8  -4  -2  672.13   43.30
   8  -4  -2  640.14   41.20
   8  -4  -2  623.14   42.30
  -8  -4   2  719.03   40.30
  -8  -4   2  733.93   41.40
  -8  -4   2  727.53   42.50
   8  -4  -2  672.63   42.70
   8  -4  -2  666.03   41.20
  -8  -4   2  666.43   40.20
   8  -4  -2  672.73   41.10
   8  -4  -2  690.53   41.60
  -8  -4   2  670.33   41.20
  -8   4   2  682.43   42.40
   8   4  -2  674.53   41.20
  -8   4   2  669.13   40.60
  -8   4   2  662.63   41.70
   8   4  -2  628.34   43.00
  -8   4   2  627.54   41.60
   8   4  -2  636.94   40.80
   8   4  -2  709.53   41.00
   8   4  -2  660.73   40.80
  -8   4   2  701.33   42.60
   8   4  -2  637.04   42.90
  -7  -4   2    2.80    5.70
  -7  -4   2    7.40    5.90
  -7  -4   2    3.20    5.00
   7  -4  -2    5.80    5.70
  -7  -4   2    0.80    6.10
   7  -4  -2    4.90    5.50
   7  -4  -2   13.20    5.60
   7  -4  -2    7.60    5.40
   7  -4  -2   10.30    5.80
   7  -4  -2    1.40    5.60
  -7  -4   2    7.60    5.20
   7  -4  -2    9.90    7.40
  -7  -4   2    5.60    6.70
  -7   4   2    2.10    4.80
   7   4  -2   -3.50    6.70
   7   4  -2   -6.30    6.00
   7   4  -2    6.20    5.00
   7   4  -2    6.70    5.10
  -7   4   2    9.10    5.40
  -7   4   2    7.40    5.00
  -7   4   2    2.50    6.90
  -7   4   2    5.40    6.00
   7   4  -2    2.10    5.50
   7   4  -2   -0.70    5.40
  -7   4   2   -0.90    5.50
   6  -4  -2  381.06   25.00
  -6  -4   2  385.96   24.60
   6  -4  -2  417.96   26.00
  -6  -4   2  378.46   25.70
  -6  -4   2  395.86   26.00
   6  -4  -2  365.06   24.60
   6  -4  -2  408.86   25.00
   6  -4  -2  367.06   25.70
  -6  -4   2  387.16   24.30
   6  -4  -2  454.85   26.00
  -6   4   2  359.96   24.50
  -6   4   2  408.16   24.60
   6   4  -2  390.96   29.60
  -6   4   2  404.46   25.40
   6   4  -2  354.26   26.30
  -6   4   2  355.96   25.00
   6   4  -2  402.86   24.70
  -6   4   2  364.66   25.40
   6   4  -2  365.06   25.00
  -6   4   2  392.06   26.00
   6   4  -2  415.66   25.10
   6   4  -2  405.96   26.60
  -6   4   2  377.36   26.50
   5  -4  -2 2292.17  125.69
  -5  -4   2 2161.58  126.09
   5  -4  -2 2317.07  126.19
   5  -4  -2 2445.26  125.99
   5  -4  -2 2461.35  126.29
   5  -4  -2 1985.50  125.29
   5  -4  -2 2326.97  130.99
   5  -4  -2 2289.07  125.79
  -5  -4   2 2165.68  127.99
  -5  -4   2 2410.06  125.99
  -5  -4   2 2309.07  125.59
  -5   4   2 2542.55  127.09
  -5   4   2 2166.28  125.39
   5   4  -2 2336.87  125.79
  -5   4   2 2213.08  127.09
   5   4  -2 2269.27  126.69
  -5   4   2 2516.15  126.29
  -5   4   2 2276.67  125.99
   5   4  -2 2286.27  125.79
   5   4  -2 2173.58  125.39
  -5   4   2 2309.97  125.99
   5   4  -2 2523.75  126.99
   5   4  -2 2239.88  125.59
  -5   4   2 2205.88  125.79
  -4  -4   2  155.68   11.40
  -4  -4   2  123.79   10.50
   4  -4  -2  130.39   11.00
   4  -4  -2  137.19   10.70
   4  -4  -2  126.99   10.70
   4  -4  -2  145.09   11.30
  -4  -4   2  143.89   11.10
  -4  -4   2  115.39   11.20
   4  -4  -2  173.68   12.30
  -4  -4   2  148.59   10.60
  -4  -4   2  120.99   11.80
   4  -4  -2  135.99   11.00
   4   4  -2  127.39   10.80
  -4   4   2  134.99   11.10
  -4   4   2  165.98   12.80
  -4   4   2  157.28   11.00
   4   4  -2  149.29   12.80
  -4   4   2  129.29   11.10
   4   4  -2  147.39   11.10
   4   4  -2  135.09   10.80
  -4   4   2  135.79   11.00
  -4   4   2  116.99   10.90
   4   4  -2  120.79   11.40
   4   4  -2  158.68   12.30
  -4   4   2  148.89   10.80
  -3  -4   2 1457.65   76.19
   3  -4  -2 1375.56   75.39
  -3  -4   2 1439.46   74.09
  -3  -4   2 1498.75   76.79
  -3  -4   2 1305.47   75.19
   3  -4  -2 1263.87   75.29
  -3  -4   2 1375.56   75.49
   3  -4  -2 1429.36   75.69
   3  -4  -2 1317.87   75.19
  -3  -4   2 1359.66   75.89
   3  -4  -2 1381.56   75.39
  -3  -4   2 1346.17   75.99
   3  -4  -2 1290.27   75.39
   3  -4  -2 1448.26   76.49
  -3   4   2 1425.36   75.39
  -3   4   2 1274.37   75.09
   3   4  -2 1293.07   75.29
  -3   4   2 1422.66   75.39
   3   4  -2 1324.37   75.19
  -3   4   2 1481.65   76.79
   3   4  -2 1347.07   75.39
   3   4  -2 1393.86   75.89
  -3   4   2 1348.07   75.29
  -3   4   2 1384.56   75.69
   3   4  -2 1326.67   75.79
  -3   4   2 1449.65   75.69
   3   4  -2 1324.87   75.49
  -2  -4   2 1077.69   57.49
   2  -4  -2 1050.89   57.49
  -2  -4   2 1014.10   57.49
   2  -4  -2 1166.78   58.69
  -2  -4   2 1061.39   57.49
  -2  -4   2 1104.39   57.39
  -2  -4   2 1098.69   56.79
   2  -4  -2  958.70   57.29
   2  -4  -2 1025.60   56.99
   2  -4  -2  978.30   57.19
  -2  -4   2 1077.99   57.39
  -2  -4   2 1182.28   57.69
   2  -4  -2  909.61   56.79
   2  -4  -2  988.80   57.19
  -2   4   2 1052.79   56.89
   2   4  -2 1042.60   57.29
   2   4  -2 1024.60   57.29
  -2   4   2  957.00   57.29
   2   4  -2 1134.69   57.59
   2   4  -2 1082.29   57.39
  -2   4   2  939.01   57.19
  -2   4   2  984.20   56.79
  -2   4   2  970.70   57.39
   2   4  -2 1028.70   57.39
  -2   4   2 1064.79   58.49
   2   4  -2 1021.40   56.69
   2   4  -2 1109.89   57.59
  -2   4   2 1024.30   57.29
   1  -4  -2  232.68   13.80
   1  -4  -2  218.48   14.20
   1  -4  -2  249.78   14.20
  -1  -4   2  213.78   13.90
   1  -4  -2  207.68   13.80
   1  -4  -2  244.28   15.50
  -1  -4   2  223.98   14.00
   1  -4  -2  238.78   13.60
  -1  -4   2  218.58   14.00
  -1  -4   2  236.78   14.10
  -1  -4   2  223.58   14.20
  -1  -4   2  222.18   14.10
  -1  -4   2  220.08   13.80
   1   4  -2  214.58   13.90
  -1   4   2  221.58   13.00
   1   4  -2  192.28   13.70
  -1   4   2  239.98   13.90
  -1   4   2  249.68   15.40
   1   4  -2  214.38   14.00
   1   4  -2  207.48   14.10
  -1   4   2  245.48   16.10
   1   4  -2  218.78   14.10
  -1   4   2  220.28   14.00
  -1   4   2  219.58   14.30
   1   4  -2  216.88   13.90
   1   4  -2  231.38   13.90
   0  -4  -2   66.79    8.20
   0  -4   2   85.29    7.10
   0  -4  -2   75.19    6.00
   0  -4   2   76.19    6.90
   0  -4   2   86.79    7.50
   0  -4   2   83.59    6.80
   0  -4   2   80.99    7.30
   0  -4   2   74.39    6.70
   0  -4   2   83.09    6.60
   0  -4  -2   71.59    6.30
   0   4   2   65.49    6.00
   0   4   2   76.59    7.70
   0   4  -2   77.09    6.50
   0   4  -2   80.69    7.30
   0   4  -2   83.19    7.30
   0   4  -2   79.49    6.80
   0   4   2   68.69    6.00
   0   4   2   70.09    6.30
   0   4  -2   82.69    6.60
   0   4   2   74.39    6.30
   0   4  -2   81.09    6.80
   0   4  -2   80.39    6.70
  -1  -4  -2 9078.29  490.15
   1  -4   2 8611.04  491.55
  -1  -4  -2 9100.59  490.15
   1  -4   2 8769.52  490.65
   1  -4   2 8448.16  490.65
  -1  -4  -2 9294.87  490.45
  -1  -4  -2 9050.69  490.35
   1  -4   2 8525.95  490.65
  -1  -4  -2 8928.81  491.85
   1  -4   2 8734.73  490.75
   1  -4   2 9569.74  491.15
   1  -4   2 9362.86  491.15
   1   4   2 9999.00  492.05
  -1   4  -2 9461.45  491.25
  -1   4  -2 9195.18  490.75
  -1   4  -2 9667.43  491.75
   1   4   2 9626.94  490.95
   1   4   2 9701.83  489.75
   1   4   2 9188.78  489.75
  -1   4  -2 9198.58  490.65
   1   4   2 9544.75  490.45
   1   4   2 9206.18  490.45
   1   4   2 9028.60  490.25
   2  -4   2   23.40    3.70
  -2  -4  -2   18.00    3.10
  -2  -4  -2   28.30    2.90
   2  -4   2   18.90    5.00
  -2  -4  -2   20.60    3.10
  -2  -4  -2   20.00    4.30
   2  -4   2   20.10    4.30
   2  -4   2   29.40    5.40
   2  -4   2   18.40    3.60
   2  -4   2   20.30    3.50
   2  -4   2   24.80    3.90
  -2  -4  -2   22.50    2.70
  -2   4  -2   22.80    3.60
   2   4   2   25.10    3.10
  -2   4  -2   19.60    3.70
  -2   4  -2   21.30    3.80
  -2   4  -2   27.40    5.00
   2   4   2   16.90    4.40
   2   4   2   24.60    3.20
  -2   4  -2   23.10    3.60
   2   4   2   22.20    3.40
   2   4   2   23.70    3.10
   2   4   2   20.30    3.10
   3  -4   2    9.10    3.40
   3  -4   2   11.80    5.20
  -3  -4  -2   11.60    3.70
  -3  -4  -2   11.70    2.70
   3  -4   2    8.30    3.90
   3  -4   2    9.10    3.10
   3  -4   2    9.10    4.90
   3  -4   2    9.00    4.40
  -3  -4  -2    7.50    3.10
   3  -4   2    8.90    3.70
   3   4   2    9.00    2.40
   3   4   2    8.70    2.60
  -3   4  -2    7.00    3.20
  -3   4  -2    8.20    4.30
   3   4   2    7.50    2.60
   3   4   2    9.10    3.10
   3   4   2   11.10    3.40
  -3   4  -2    9.70    3.00
  -3   4  -2   11.90    3.10
   3   4   2    6.90    2.60
   3   4   2   11.30    4.10
  -3   4  -2    7.20    3.30
   4  -4   2   33.40    4.90
   4  -4   2   43.40    5.20
   4  -4   2   29.30    6.10
   4  -4   2   32.30    6.10
   4  -4   2   29.80    6.30
   4  -4   2   37.80    6.70
   4  -4   2   33.00    5.10
  -4  -4  -2   38.20    4.50
  -4   4  -2   36.30    4.80
  -4   4  -2   31.30    5.00
   4   4   2   53.09    6.60
   4   4   2   39.20    4.80
   4   4   2   36.50    4.20
  -4   4  -2   42.60    5.40
   4   4   2   47.20    5.80
  -4   4  -2   47.20    7.40
  -4   4  -2   39.00    5.30
   4   4   2   42.80    4.40
   4   4   2   45.90    6.10
   5  -4   2  693.33   41.50
   5  -4   2  721.63   39.80
   5  -4   2  690.13   41.80
   5  -4   2  729.13   41.70
   5  -4   2  691.03   39.80
   5  -4   2  697.13   39.70
   5  -4   2  661.73   39.60
   5   4   2  729.63   39.10
  -5   4  -2  662.33   39.70
   5   4   2  703.63   39.20
   5   4   2  681.73   39.10
   5   4   2  690.33   38.70
   5   4   2  680.73   40.40
  -5   4  -2  644.04   43.70
   5   4   2  693.03   39.40
  -5   4  -2  642.64   39.00
  -5   4  -2  721.53   39.40
   5   4   2  737.83   40.30
  -5   4  -2  711.93   39.80
   5   4   2  740.43   40.60
   6  -4   2    8.90    4.20
   6  -4   2   13.40    4.90
   6  -4   2    6.60    4.20
   6  -4   2    8.30    6.30
   6  -4   2   15.10    6.60
   6  -4   2    2.10    8.20
   6  -4   2    9.90    4.40
  -6   4  -2    4.10    4.70
  -6   4  -2   12.20    4.50
   6   4   2   18.10    5.00
  -6   4  -2   10.00    4.30
   6   4   2   12.90    4.10
   6   4   2   11.00    5.10
  -6   4  -2   16.10    4.00
   6   4   2   14.30    3.90
   6   4   2   10.30    5.80
   6   4   2   10.70    4.10
  -6   4  -2   14.80    6.30
   6   4   2   15.50    4.20
   7  -4   2 1042.10   59.89
   7  -4   2  974.40   59.59
   7  -4   2 1048.00   59.99
   7  -4   2 1043.70   59.99
   7  -4   2 1007.80   65.59
   7  -4   2 1109.89   62.69
   7  -4   2 1152.08   63.09
   7   4   2 1064.09   61.59
   7   4   2 1027.60   58.99
  -7   4  -2 1124.09   62.89
  -7   4  -2 1078.49   59.29
  -7   4  -2 1107.99   59.89
  -7   4  -2 1056.79   58.69
   7   4   2 1037.70   58.79
   7   4   2 1066.69   59.79
   7   4   2 1076.19   59.39
   7   4   2 1075.89   61.69
  -7   4  -2 1071.29   60.29
   7   4   2 1052.19   59.79
   8  -4   2   77.79    9.20
   8  -4   2   94.39   10.70
   8  -4   2   85.29   12.20
   8  -4   2   68.59    8.70
   8  -4   2   84.89   12.20
   8  -4   2   95.19   15.50
   8  -4   2   63.99    8.70
  -8   4  -2   95.69   13.50
  -8   4  -2   73.89    9.80
   8   4   2   87.99   11.60
  -8   4  -2   77.99    8.60
   8   4   2   73.69    9.50
  -8   4  -2   90.29   10.50
   8   4   2   68.69    7.70
   8   4   2   71.69    8.70
   8   4   2   83.69   11.20
   8   4   2   74.39    8.70
   9  -4   2  122.09   16.10
   9  -4   2  115.99   12.50
   9  -4   2  139.39   15.60
   9  -4   2  119.19   14.90
   9  -4   2  120.59   12.50
   9  -4   2  122.89   15.90
  -9   4  -2  146.29   12.40
   9   4   2   99.49   11.70
   9   4   2  121.99   15.60
   9   4   2  116.39   11.50
   9   4   2  126.09   16.30
  -9   4  -2  120.59   13.30
  10  -4   2  181.88   19.90
  10  -4   2  167.28   19.30
  10  -4   2  189.08   17.70
  10  -4   2  183.28   15.70
  10  -4   2  196.28   16.20
  10  -4   2  155.78   20.60
 -10   4  -2  188.28   16.30
 -10   4  -2  140.89   14.00
  10   4   2  190.38   15.10
  10   4   2  203.68   18.90
  10   4   2  158.28   18.70
  11  -5  -2  222.58   20.50
  11  -5  -2  236.78   20.00
  11  -5  -2  216.88   24.50
  11  -5  -2  175.58   22.20
  11  -5  -2  201.88   19.50
  11  -5  -2  204.88   20.10
 -11  -5   2  196.68   25.30
  11   5  -2  212.28   23.30
  11   5  -2  222.08   23.30
 -11   5   2  163.98   18.60
  11   5  -2  197.28   18.90
  11   5  -2  220.58   19.20
 -10  -5   2  183.38   16.80
  10  -5  -2  289.37   21.50
  10  -5  -2  247.58   21.00
  10  -5  -2  261.57   21.10
  10  -5  -2  265.27   24.10
 -10  -5   2  242.48   20.40
  10  -5  -2  227.38   22.90
  10   5  -2  247.98   20.30
  10   5  -2  232.38   20.00
 -10   5   2  256.37   21.70
  10   5  -2  241.98   23.60
  10   5  -2  249.97   23.20
 -10   5   2  245.68   21.40
  10   5  -2  227.28   20.10
  -9  -5   2   37.80    7.80
   9  -5  -2   30.90    9.40
   9  -5  -2   23.40    7.40
  -9  -5   2   19.00    6.00
   9  -5  -2   27.70    8.60
  -9  -5   2   17.90    8.00
  -9  -5   2   35.50   11.60
   9  -5  -2   19.00    9.50
  -9  -5   2   28.00    6.50
   9  -5  -2   29.10    7.50
  -9  -5   2   24.00    7.50
   9  -5  -2   18.40    8.20
  -9   5   2   37.40    9.30
   9   5  -2   15.60    6.70
   9   5  -2   22.20   11.90
   9   5  -2   32.50    9.90
  -9   5   2    5.60    4.60
  -9   5   2   16.90    5.70
  -9   5   2   31.20    7.50
  -9   5   2   16.10    8.40
   9   5  -2   26.90    7.70
   9   5  -2    8.80    7.00
  -9   5   2   24.60    8.70
   9   5  -2   28.10   10.10
   8  -5  -2   55.49    9.70
  -8  -5   2   69.09   10.00
   8  -5  -2   80.19   10.20
   8  -5  -2   76.09   10.50
  -8  -5   2   73.89   12.30
   8  -5  -2   66.19   11.60
  -8  -5   2   71.59   10.50
  -8  -5   2   75.19    9.10
  -8  -5   2   62.19    9.70
   8  -5  -2   69.59   11.70
  -8  -5   2   68.79   11.00
   8  -5  -2   74.79   10.40
   8  -5  -2   54.69   10.70
   8   5  -2   57.59    9.30
   8   5  -2   70.79   10.40
   8   5  -2   56.59   11.80
  -8   5   2   77.39   10.60
  -8   5   2   98.29   12.60
  -8   5   2   73.89   11.60
   8   5  -2   55.49    9.00
   8   5  -2   73.89   10.20
  -8   5   2   79.69   10.90
  -8   5   2   98.89   10.60
  -8   5   2   55.69    9.00
   8   5  -2   39.90    9.90
   7  -5  -2   61.39    8.90
  -7  -5   2   81.79   10.10
   7  -5  -2   66.89    9.20
  -7  -5   2   80.39    9.20
  -7  -5   2   67.79   10.30
   7  -5  -2   64.99   10.70
  -7  -5   2   67.29   10.30
   7  -5  -2   72.69    9.60
   7  -5  -2   59.29   10.60
[truncated: 1,553,462 more chars]
